# Supplementary material for: Fur4‐mediated uracil‐scavenging to screen for surface protein regulators
Source: Traffic. 2021 Sep 23;22(11):397–408. doi: 10.1111/tra.12815 (PMC8650575; doi:10.1111/tra.12815)
Supplement: Supplementary file 4 — Table S4 Genes essential for viability used in bioinformatics [file TRA-22-397-s005.xlsx]

## Sheet: Sheet1
Table S4: Genes essential for viability used in bioinformatics
Gene	Gene Systematic Name	Phenotype	Experiment Type	Experiment Type Category	Mutant Information	Strain Background	Reference
AAR2	YBL074C	inviable	systematic mutation set	large-scale survey	null	S288C	Giaever G, et al. (2002) PMID:12140549
AAT2	YLR027C	inviable	systematic mutation set comparison of deletion mutant phenotypes between S288C and Sigma1278b strains	large-scale survey	null	Sigma1278b	Dowell RD, et al. (2010) PMID:20413493
ABD1	YBR236C	inviable	systematic mutation set	large-scale survey	null	S288C	Giaever G, et al. (2002) PMID:12140549
ABF1	YKL112W	inviable	systematic mutation set	large-scale survey	null	S288C	Giaever G, et al. (2002) PMID:12140549
ACC1	YNR016C	inviable	systematic mutation set	large-scale survey	null	S288C	Giaever G, et al. (2002) PMID:12140549
ACP1	YKL192C	inviable	systematic mutation set	large-scale survey	null	S288C	Giaever G, et al. (2002) PMID:12140549
ACS2	YLR153C	inviable	systematic mutation set	large-scale survey	null	S288C	Giaever G, et al. (2002) PMID:12140549
ACT1	YFL039C	inviable	systematic mutation set	large-scale survey	null	S288C	Giaever G, et al. (2002) PMID:12140549
ADE13	YLR359W	inviable	systematic mutation set	large-scale survey	null	S288C	Giaever G, et al. (2002) PMID:12140549
ADK1	YDR226W	inviable	systematic mutation set comparison of deletion mutant phenotypes between S288C and Sigma1278b strains	large-scale survey	null	Sigma1278b	Dowell RD, et al. (2010) PMID:20413493
AFG2	YLR397C	inviable	systematic mutation set	large-scale survey	null	S288C	Giaever G, et al. (2002) PMID:12140549
AIM26	YKL037W	inviable	homozygous diploid, systematic mutation set	large-scale survey	null	SK1	Rabitsch KP, et al. (2001) PMID:11470404
ALA1	YOR335C	inviable	systematic mutation set	large-scale survey	null	S288C	Giaever G, et al. (2002) PMID:12140549
ALG1	YBR110W	inviable	systematic mutation set	large-scale survey	null	S288C	Giaever G, et al. (2002) PMID:12140549
ALG13	YGL047W	inviable	systematic mutation set	large-scale survey	null	S288C	Giaever G, et al. (2002) PMID:12140549
ALG14	YBR070C	inviable	systematic mutation set	large-scale survey	null	S288C	Giaever G, et al. (2002) PMID:12140549
ALG2	YGL065C	inviable	systematic mutation set	large-scale survey	null	S288C	Giaever G, et al. (2002) PMID:12140549
ALG7	YBR243C	inviable	systematic mutation set	large-scale survey	null	S288C	Giaever G, et al. (2002) PMID:12140549
ALR1	YOL130W	inviable	systematic mutation set	large-scale survey	null	S288C	Giaever G, et al. (2002) PMID:12140549
AME1	YBR211C	inviable	systematic mutation set	large-scale survey	null	S288C	Giaever G, et al. (2002) PMID:12140549
AOS1	YPR180W	inviable	systematic mutation set	large-scale survey	null	S288C	Giaever G, et al. (2002) PMID:12140549
APC1	YNL172W	inviable	systematic mutation set	large-scale survey	null	S288C	Giaever G, et al. (2002) PMID:12140549
APC11	YDL008W	inviable	systematic mutation set	large-scale survey	null	S288C	Giaever G, et al. (2002) PMID:12140549
APC2	YLR127C	inviable	systematic mutation set	large-scale survey	null	S288C	Giaever G, et al. (2002) PMID:12140549
APC4	YDR118W	inviable	systematic mutation set	large-scale survey	null	S288C	Giaever G, et al. (2002) PMID:12140549
APC5	YOR249C	inviable	systematic mutation set	large-scale survey	null	S288C	Giaever G, et al. (2002) PMID:12140549
ARB1	YER036C	inviable	systematic mutation set	large-scale survey	null	S288C	Giaever G, et al. (2002) PMID:12140549
ARC15	YIL062C	inviable	systematic mutation set	large-scale survey	null	S288C	Giaever G, et al. (2002) PMID:12140549
ARC19	YKL013C	inviable	systematic mutation set	large-scale survey	null	S288C	Giaever G, et al. (2002) PMID:12140549
ARC35	YNR035C	inviable	systematic mutation set	large-scale survey	null	S288C	Giaever G, et al. (2002) PMID:12140549
ARC40	YBR234C	inviable	systematic mutation set	large-scale survey	null	S288C	Giaever G, et al. (2002) PMID:12140549
ARH1	YDR376W	inviable	systematic mutation set	large-scale survey	null	S288C	Giaever G, et al. (2002) PMID:12140549
ARP2	YDL029W	inviable	systematic mutation set	large-scale survey	null	S288C	Giaever G, et al. (2002) PMID:12140549
ARP3	YJR065C	inviable	systematic mutation set	large-scale survey	null	S288C	Giaever G, et al. (2002) PMID:12140549
ARP4	YJL081C	inviable	systematic mutation set	large-scale survey	null	S288C	Giaever G, et al. (2002) PMID:12140549
ARP5	YNL059C	inviable	systematic mutation set comparison of deletion mutant phenotypes between S288C and Sigma1278b strains	large-scale survey	null	Sigma1278b	Dowell RD, et al. (2010) PMID:20413493
ARP7	YPR034W	inviable	systematic mutation set	large-scale survey	null	S288C	Giaever G, et al. (2002) PMID:12140549
ARP9	YMR033W	inviable	systematic mutation set	large-scale survey	null	S288C	Giaever G, et al. (2002) PMID:12140549
ASA1	YPR085C	inviable	systematic mutation set	large-scale survey	null	S288C	Giaever G, et al. (2002) PMID:12140549
ASK1	YKL052C	inviable	systematic mutation set	large-scale survey	null	S288C	Giaever G, et al. (2002) PMID:12140549
ATM1	YMR301C	inviable	systematic mutation set	large-scale survey	null	S288C	Giaever G, et al. (2002) PMID:12140549
ATP16	YDL004W	inviable	systematic mutation set	large-scale survey	null	S288C	Giaever G, et al. (2002) PMID:12140549
AUR1	YKL004W	inviable	systematic mutation set	large-scale survey	null	S288C	Giaever G, et al. (2002) PMID:12140549
AVO1	YOL078W	inviable	systematic mutation set	large-scale survey	null	S288C	Giaever G, et al. (2002) PMID:12140549
BBP1	YPL255W	inviable	systematic mutation set	large-scale survey	null	S288C	Giaever G, et al. (2002) PMID:12140549
BCD1	YHR040W	inviable	systematic mutation set	large-scale survey	null	S288C	Giaever G, et al. (2002) PMID:12140549
BCP1	YDR361C	inviable	systematic mutation set	large-scale survey	null	S288C	Giaever G, et al. (2002) PMID:12140549
BDP1	YNL039W	inviable	systematic mutation set	large-scale survey	null	S288C	Giaever G, et al. (2002) PMID:12140549
BEM1	YBR200W	inviable	systematic mutation set comparison of deletion mutant phenotypes between S288C and Sigma1278b strains	large-scale survey	null	Sigma1278b	Dowell RD, et al. (2010) PMID:20413493
BET1	YIL004C	inviable	systematic mutation set	large-scale survey	null	S288C	Giaever G, et al. (2002) PMID:12140549
BET2	YPR176C	inviable	systematic mutation set	large-scale survey	null	S288C	Giaever G, et al. (2002) PMID:12140549
BET3	YKR068C	inviable	systematic mutation set	large-scale survey	null	S288C	Giaever G, et al. (2002) PMID:12140549
BET4	YJL031C	inviable	systematic mutation set	large-scale survey	null	S288C	Giaever G, et al. (2002) PMID:12140549
BET5	YML077W	inviable	systematic mutation set	large-scale survey	null	S288C	Giaever G, et al. (2002) PMID:12140549
BFR2	YDR299W	inviable	systematic mutation set	large-scale survey	null	S288C	Giaever G, et al. (2002) PMID:12140549
BIG1	YHR101C	inviable	systematic mutation set	large-scale survey	null	S288C	Giaever G, et al. (2002) PMID:12140549
BMS1	YPL217C	inviable	systematic mutation set	large-scale survey	null	S288C	Giaever G, et al. (2002) PMID:12140549
BOS1	YLR078C	inviable	systematic mutation set	large-scale survey	null	S288C	Giaever G, et al. (2002) PMID:12140549
BPL1	YDL141W	inviable	systematic mutation set	large-scale survey	null	S288C	Giaever G, et al. (2002) PMID:12140549
BRF1	YGR246C	inviable	systematic mutation set	large-scale survey	null	S288C	Giaever G, et al. (2002) PMID:12140549
BRL1	YHR036W	inviable	systematic mutation set	large-scale survey	null	S288C	Giaever G, et al. (2002) PMID:12140549
BRN1	YBL097W	inviable	systematic mutation set	large-scale survey	null	S288C	Giaever G, et al. (2002) PMID:12140549
BRR2	YER172C	inviable	systematic mutation set	large-scale survey	null	S288C	Giaever G, et al. (2002) PMID:12140549
BRR6	YGL247W	inviable	systematic mutation set	large-scale survey	null	S288C	Giaever G, et al. (2002) PMID:12140549
BRX1	YOL077C	inviable	systematic mutation set	large-scale survey	null	S288C	Giaever G, et al. (2002) PMID:12140549
BUD26	YDR241W	inviable	systematic mutation set comparison of deletion mutant phenotypes between S288C and Sigma1278b strains	large-scale survey	null	Sigma1278b	Dowell RD, et al. (2010) PMID:20413493
BUD27	YFL023W	inviable	homozygous diploid, systematic mutation set	large-scale survey	null	SK1	Rabitsch KP, et al. (2001) PMID:11470404
BUR6	YER159C	inviable	systematic mutation set	large-scale survey	null	S288C	Giaever G, et al. (2002) PMID:12140549
CAB1	YDR531W	inviable	systematic mutation set	large-scale survey	null	S288C	Giaever G, et al. (2002) PMID:12140549
CAB2	YIL083C	inviable	systematic mutation set	large-scale survey	null	S288C	Giaever G, et al. (2002) PMID:12140549
CAB3	YKL088W	inviable	systematic mutation set	large-scale survey	null	S288C	Giaever G, et al. (2002) PMID:12140549
CAB4	YGR277C	inviable	systematic mutation set	large-scale survey	null	S288C	Giaever G, et al. (2002) PMID:12140549
CAB5	YDR196C	inviable	systematic mutation set	large-scale survey	null	S288C	Giaever G, et al. (2002) PMID:12140549
CAK1	YFL029C	inviable	systematic mutation set	large-scale survey	null	S288C	Giaever G, et al. (2002) PMID:12140549
CBF2	YGR140W	inviable	systematic mutation set	large-scale survey	null	S288C	Giaever G, et al. (2002) PMID:12140549
CBF5	YLR175W	inviable	systematic mutation set	large-scale survey	null	S288C	Giaever G, et al. (2002) PMID:12140549
CBK1	YNL161W	inviable	systematic mutation set	large-scale survey	null	S288C	Giaever G, et al. (2002) PMID:12140549
CCA1	YER168C	inviable	systematic mutation set	large-scale survey	null	S288C	Giaever G, et al. (2002) PMID:12140549
CCL1	YPR025C	inviable	systematic mutation set	large-scale survey	null	S288C	Giaever G, et al. (2002) PMID:12140549
CCT2	YIL142W	inviable	systematic mutation set	large-scale survey	null	S288C	Giaever G, et al. (2002) PMID:12140549
CCT3	YJL014W	inviable	systematic mutation set	large-scale survey	null	S288C	Giaever G, et al. (2002) PMID:12140549
CCT4	YDL143W	inviable	systematic mutation set	large-scale survey	null	S288C	Giaever G, et al. (2002) PMID:12140549
CCT5	YJR064W	inviable	systematic mutation set	large-scale survey	null	S288C	Giaever G, et al. (2002) PMID:12140549
CCT6	YDR188W	inviable	systematic mutation set	large-scale survey	null	S288C	Giaever G, et al. (2002) PMID:12140549
CCT7	YJL111W	inviable	systematic mutation set	large-scale survey	null	S288C	Giaever G, et al. (2002) PMID:12140549
CCT8	YJL008C	inviable	systematic mutation set	large-scale survey	null	S288C	Giaever G, et al. (2002) PMID:12140549
CDC1	YDR182W	inviable	systematic mutation set	large-scale survey	null	S288C	Giaever G, et al. (2002) PMID:12140549
CDC11	YJR076C	inviable	systematic mutation set	large-scale survey	null	S288C	Giaever G, et al. (2002) PMID:12140549
CDC12	YHR107C	inviable	systematic mutation set	large-scale survey	null	S288C	Giaever G, et al. (2002) PMID:12140549
CDC123	YLR215C	inviable	systematic mutation set	large-scale survey	null	S288C	Giaever G, et al. (2002) PMID:12140549
CDC13	YDL220C	inviable	systematic mutation set	large-scale survey	null	S288C	Giaever G, et al. (2002) PMID:12140549
CDC14	YFR028C	inviable	systematic mutation set	large-scale survey	null	S288C	Giaever G, et al. (2002) PMID:12140549
CDC15	YAR019C	inviable	systematic mutation set	large-scale survey	null	S288C	Giaever G, et al. (2002) PMID:12140549
CDC16	YKL022C	inviable	systematic mutation set	large-scale survey	null	S288C	Giaever G, et al. (2002) PMID:12140549
CDC19	YAL038W	inviable	systematic mutation set	large-scale survey	null	S288C	Giaever G, et al. (2002) PMID:12140549
CDC20	YGL116W	inviable	systematic mutation set	large-scale survey	null	S288C	Giaever G, et al. (2002) PMID:12140549
CDC21	YOR074C	inviable	systematic mutation set	large-scale survey	null	S288C	Giaever G, et al. (2002) PMID:12140549
CDC23	YHR166C	inviable	systematic mutation set	large-scale survey	null	S288C	Giaever G, et al. (2002) PMID:12140549
CDC24	YAL041W	inviable	systematic mutation set	large-scale survey	null	S288C	Giaever G, et al. (2002) PMID:12140549
CDC25	YLR310C	inviable	systematic mutation set	large-scale survey	null	S288C	Giaever G, et al. (2002) PMID:12140549
CDC27	YBL084C	inviable	systematic mutation set	large-scale survey	null	S288C	Giaever G, et al. (2002) PMID:12140549
CDC28	YBR160W	inviable	systematic mutation set	large-scale survey	null	S288C	Giaever G, et al. (2002) PMID:12140549
CDC3	YLR314C	inviable	systematic mutation set	large-scale survey	null	S288C	Giaever G, et al. (2002) PMID:12140549
CDC31	YOR257W	inviable	systematic mutation set	large-scale survey	null	S288C	Giaever G, et al. (2002) PMID:12140549
CDC33	YOL139C	inviable	systematic mutation set	large-scale survey	null	S288C	Giaever G, et al. (2002) PMID:12140549
CDC34	YDR054C	inviable	systematic mutation set	large-scale survey	null	S288C	Giaever G, et al. (2002) PMID:12140549
CDC36	YDL165W	inviable	systematic mutation set	large-scale survey	null	S288C	Giaever G, et al. (2002) PMID:12140549
CDC37	YDR168W	inviable	systematic mutation set	large-scale survey	null	S288C	Giaever G, et al. (2002) PMID:12140549
CDC39	YCR093W	inviable	systematic mutation set	large-scale survey	null	S288C	Giaever G, et al. (2002) PMID:12140549
CDC4	YFL009W	inviable	systematic mutation set	large-scale survey	null	S288C	Giaever G, et al. (2002) PMID:12140549
CDC40	YDR364C	inviable	systematic mutation set comparison of deletion mutant phenotypes between S288C and Sigma1278b strains	large-scale survey	null	Sigma1278b	Dowell RD, et al. (2010) PMID:20413493
CDC42	YLR229C	inviable	systematic mutation set	large-scale survey	null	S288C	Giaever G, et al. (2002) PMID:12140549
CDC43	YGL155W	inviable	systematic mutation set	large-scale survey	null	S288C	Giaever G, et al. (2002) PMID:12140549
CDC45	YLR103C	inviable	systematic mutation set	large-scale survey	null	S288C	Giaever G, et al. (2002) PMID:12140549
CDC48	YDL126C	inviable	systematic mutation set	large-scale survey	null	S288C	Giaever G, et al. (2002) PMID:12140549
CDC5	YMR001C	inviable	systematic mutation set	large-scale survey	null	S288C	Giaever G, et al. (2002) PMID:12140549
CDC53	YDL132W	inviable	systematic mutation set	large-scale survey	null	S288C	Giaever G, et al. (2002) PMID:12140549
CDC6	YJL194W	inviable	systematic mutation set	large-scale survey	null	S288C	Giaever G, et al. (2002) PMID:12140549
CDC60	YPL160W	inviable	systematic mutation set	large-scale survey	null	S288C	Giaever G, et al. (2002) PMID:12140549
CDC7	YDL017W	inviable	systematic mutation set	large-scale survey	null	S288C	Giaever G, et al. (2002) PMID:12140549
CDC8	YJR057W	inviable	systematic mutation set	large-scale survey	null	S288C	Giaever G, et al. (2002) PMID:12140549
CDC9	YDL164C	inviable	systematic mutation set	large-scale survey	null	S288C	Giaever G, et al. (2002) PMID:12140549
CDS1	YBR029C	inviable	systematic mutation set	large-scale survey	null	S288C	Giaever G, et al. (2002) PMID:12140549
CEF1	YMR213W	inviable	systematic mutation set	large-scale survey	null	S288C	Giaever G, et al. (2002) PMID:12140549
CEG1	YGL130W	inviable	systematic mutation set	large-scale survey	null	S288C	Giaever G, et al. (2002) PMID:12140549
CEP3	YMR168C	inviable	systematic mutation set	large-scale survey	null	S288C	Giaever G, et al. (2002) PMID:12140549
CET1	YPL228W	inviable	systematic mutation set	large-scale survey	null	S288C	Giaever G, et al. (2002) PMID:12140549
CFD1	YIL003W	inviable	systematic mutation set	large-scale survey	null	S288C	Giaever G, et al. (2002) PMID:12140549
CFT1	YDR301W	inviable	systematic mutation set	large-scale survey	null	S288C	Giaever G, et al. (2002) PMID:12140549
CFT2	YLR115W	inviable	systematic mutation set	large-scale survey	null	S288C	Giaever G, et al. (2002) PMID:12140549
CGR1	YGL029W	inviable	systematic mutation set comparison of deletion mutant phenotypes between S288C and Sigma1278b strains	large-scale survey	null	Sigma1278b	Dowell RD, et al. (2010) PMID:20413493
CHS2	YBR038W	inviable	systematic mutation set	large-scale survey	null	S288C	Giaever G, et al. (2002) PMID:12140549
CIA1	YDR267C	inviable	systematic mutation set	large-scale survey	null	S288C	Giaever G, et al. (2002) PMID:12140549
CIA2	YHR122W	inviable	systematic mutation set	large-scale survey	null	S288C	Giaever G, et al. (2002) PMID:12140549
CKS1	YBR135W	inviable	systematic mutation set	large-scale survey	null	S288C	Giaever G, et al. (2002) PMID:12140549
CLF1	YLR117C	inviable	systematic mutation set	large-scale survey	null	S288C	Giaever G, et al. (2002) PMID:12140549
CLP1	YOR250C	inviable	systematic mutation set	large-scale survey	null	S288C	Giaever G, et al. (2002) PMID:12140549
CMD1	YBR109C	inviable	systematic mutation set	large-scale survey	null	S288C	Giaever G, et al. (2002) PMID:12140549
CNM67	YNL225C	inviable	homozygous diploid, systematic mutation set	large-scale survey	null	SK1	Rabitsch KP, et al. (2001) PMID:11470404
CNS1	YBR155W	inviable	systematic mutation set	large-scale survey	null	S288C	Giaever G, et al. (2002) PMID:12140549
COF1	YLL050C	inviable	systematic mutation set	large-scale survey	null	S288C	Giaever G, et al. (2002) PMID:12140549
COG2	YGR120C	inviable	systematic mutation set	large-scale survey	null	S288C	Giaever G, et al. (2002) PMID:12140549
COG3	YER157W	inviable	systematic mutation set	large-scale survey	null	S288C	Giaever G, et al. (2002) PMID:12140549
COG4	YPR105C	inviable	systematic mutation set	large-scale survey	null	S288C	Giaever G, et al. (2002) PMID:12140549
COP1	YDL145C	inviable	systematic mutation set	large-scale survey	null	S288C	Giaever G, et al. (2002) PMID:12140549
CRM1	YGR218W	inviable	systematic mutation set	large-scale survey	null	S288C	Giaever G, et al. (2002) PMID:12140549
CRS1	YNL247W	inviable	systematic mutation set	large-scale survey	null	S288C	Giaever G, et al. (2002) PMID:12140549
CSE1	YGL238W	inviable	systematic mutation set	large-scale survey	null	S288C	Giaever G, et al. (2002) PMID:12140549
CSE4	YKL049C	inviable	systematic mutation set	large-scale survey	null	S288C	Giaever G, et al. (2002) PMID:12140549
CSL4	YNL232W	inviable	systematic mutation set	large-scale survey	null	S288C	Giaever G, et al. (2002) PMID:12140549
CTF13	YMR094W	inviable	systematic mutation set	large-scale survey	null	S288C	Giaever G, et al. (2002) PMID:12140549
CTK1	YKL139W	inviable	systematic mutation set comparison of deletion mutant phenotypes between S288C and Sigma1278b strains	large-scale survey	null	Sigma1278b	Dowell RD, et al. (2010) PMID:20413493
CTR86	YCR054C	inviable	systematic mutation set	large-scale survey	null	S288C	Giaever G, et al. (2002) PMID:12140549
CTR86	YCR054C	inviable	homozygous diploid, systematic mutation set	large-scale survey	null	SK1	Rabitsch KP, et al. (2001) PMID:11470404
CUS1	YMR240C	inviable	systematic mutation set	large-scale survey	null	S288C	Giaever G, et al. (2002) PMID:12140549
CWC2	YDL209C	inviable	systematic mutation set	large-scale survey	null	S288C	Giaever G, et al. (2002) PMID:12140549
CWC22	YGR278W	inviable	systematic mutation set	large-scale survey	null	S288C	Giaever G, et al. (2002) PMID:12140549
CWC23	YGL128C	inviable	systematic mutation set	large-scale survey	null	S288C	Giaever G, et al. (2002) PMID:12140549
CWC24	YLR323C	inviable	systematic mutation set	large-scale survey	null	S288C	Giaever G, et al. (2002) PMID:12140549
CWC25	YNL245C	inviable	systematic mutation set	large-scale survey	null	S288C	Giaever G, et al. (2002) PMID:12140549
CYC8	YBR112C	inviable	systematic mutation set comparison of deletion mutant phenotypes between S288C and Sigma1278b strains	large-scale survey	null	Sigma1278b	Dowell RD, et al. (2010) PMID:20413493
CYR1	YJL005W	inviable	systematic mutation set	large-scale survey	null	S288C	Giaever G, et al. (2002) PMID:12140549
CYS3	YAL012W	inviable	systematic mutation set comparison of deletion mutant phenotypes between S288C and Sigma1278b strains	large-scale survey	null	Sigma1278b	Dowell RD, et al. (2010) PMID:20413493
CYS4	YGR155W	inviable	systematic mutation set comparison of deletion mutant phenotypes between S288C and Sigma1278b strains	large-scale survey	null	Sigma1278b	Dowell RD, et al. (2010) PMID:20413493
DAD1	YDR016C	inviable	systematic mutation set	large-scale survey	null	S288C	Giaever G, et al. (2002) PMID:12140549
DAD2	YKR083C	inviable	systematic mutation set	large-scale survey	null	S288C	Giaever G, et al. (2002) PMID:12140549
DAD3	YBR233W-A	inviable	systematic mutation set	large-scale survey	null	S288C	Kastenmayer JP, et al. (2006) PMID:16510898
DAD4	YDR320C-A	inviable	systematic mutation set	large-scale survey	null	S288C	Kastenmayer JP, et al. (2006) PMID:16510898
DAM1	YGR113W	inviable	systematic mutation set	large-scale survey	null	S288C	Giaever G, et al. (2002) PMID:12140549
DBF4	YDR052C	inviable	systematic mutation set	large-scale survey	null	S288C	Giaever G, et al. (2002) PMID:12140549
DBP10	YDL031W	inviable	systematic mutation set	large-scale survey	null	S288C	Giaever G, et al. (2002) PMID:12140549
DBP2	YNL112W	inviable	systematic mutation set	large-scale survey	null	S288C	Giaever G, et al. (2002) PMID:12140549
DBP5	YOR046C	inviable	systematic mutation set	large-scale survey	null	S288C	Giaever G, et al. (2002) PMID:12140549
DBP6	YNR038W	inviable	systematic mutation set	large-scale survey	null	S288C	Giaever G, et al. (2002) PMID:12140549
DBP9	YLR276C	inviable	systematic mutation set	large-scale survey	null	S288C	Giaever G, et al. (2002) PMID:12140549
DCP1	YOL149W	inviable	systematic mutation set	large-scale survey	null	S288C	Giaever G, et al. (2002) PMID:12140549
DCP2	YNL118C	inviable	systematic mutation set	large-scale survey	null	S288C	Giaever G, et al. (2002) PMID:12140549
DED1	YOR204W	inviable	systematic mutation set	large-scale survey	null	S288C	Giaever G, et al. (2002) PMID:12140549
DED81	YHR019C	inviable	systematic mutation set	large-scale survey	null	S288C	Giaever G, et al. (2002) PMID:12140549
DFR1	YOR236W	inviable	systematic mutation set	large-scale survey	null	S288C	Giaever G, et al. (2002) PMID:12140549
DHR2	YKL078W	inviable	systematic mutation set	large-scale survey	null	S288C	Giaever G, et al. (2002) PMID:12140549
DIB1	YPR082C	inviable	systematic mutation set	large-scale survey	null	S288C	Giaever G, et al. (2002) PMID:12140549
DIM1	YPL266W	inviable	systematic mutation set	large-scale survey	null	S288C	Giaever G, et al. (2002) PMID:12140549
DIP2	YLR129W	inviable	systematic mutation set	large-scale survey	null	S288C	Giaever G, et al. (2002) PMID:12140549
DIS3	YOL021C	inviable	systematic mutation set	large-scale survey	null	S288C	Giaever G, et al. (2002) PMID:12140549
DML1	YMR211W	inviable	systematic mutation set	large-scale survey	null	S288C	Giaever G, et al. (2002) PMID:12140549
DNA2	YHR164C	inviable	systematic mutation set	large-scale survey	null	S288C	Giaever G, et al. (2002) PMID:12140549
DOP1	YDR141C	inviable	systematic mutation set	large-scale survey	null	S288C	Giaever G, et al. (2002) PMID:12140549
DPB11	YJL090C	inviable	systematic mutation set	large-scale survey	null	S288C	Giaever G, et al. (2002) PMID:12140549
DPB2	YPR175W	inviable	systematic mutation set	large-scale survey	null	S288C	Giaever G, et al. (2002) PMID:12140549
DPM1	YPR183W	inviable	systematic mutation set	large-scale survey	null	S288C	Giaever G, et al. (2002) PMID:12140549
DPS1	YLL018C	inviable	systematic mutation set	large-scale survey	null	S288C	Giaever G, et al. (2002) PMID:12140549
DRE2	YKR071C	inviable	systematic mutation set	large-scale survey	null	S288C	Giaever G, et al. (2002) PMID:12140549
DRS1	YLL008W	inviable	systematic mutation set	large-scale survey	null	S288C	Giaever G, et al. (2002) PMID:12140549
DSL1	YNL258C	inviable	systematic mutation set	large-scale survey	null	S288C	Giaever G, et al. (2002) PMID:12140549
DSN1	YIR010W	inviable	systematic mutation set	large-scale survey	null	S288C	Giaever G, et al. (2002) PMID:12140549
DUO1	YGL061C	inviable	systematic mutation set	large-scale survey	null	S288C	Giaever G, et al. (2002) PMID:12140549
DUT1	YBR252W	inviable	systematic mutation set	large-scale survey	null	S288C	Giaever G, et al. (2002) PMID:12140549
DYS1	YHR068W	inviable	systematic mutation set	large-scale survey	null	S288C	Giaever G, et al. (2002) PMID:12140549
EBP2	YKL172W	inviable	systematic mutation set	large-scale survey	null	S288C	Giaever G, et al. (2002) PMID:12140549
ECM16	YMR128W	inviable	systematic mutation set	large-scale survey	null	S288C	Giaever G, et al. (2002) PMID:12140549
ECM9	YKR004C	inviable	systematic mutation set	large-scale survey	null	S288C	Giaever G, et al. (2002) PMID:12140549
ECO1	YFR027W	inviable	systematic mutation set	large-scale survey	null	S288C	Giaever G, et al. (2002) PMID:12140549
EFB1	YAL003W	inviable	systematic mutation set	large-scale survey	null	S288C	Giaever G, et al. (2002) PMID:12140549
EMG1	YLR186W	inviable	systematic mutation set	large-scale survey	null	S288C	Giaever G, et al. (2002) PMID:12140549
EMW1	YNL313C	inviable	systematic mutation set	large-scale survey	null	S288C	Giaever G, et al. (2002) PMID:12140549
ENP1	YBR247C	inviable	systematic mutation set	large-scale survey	null	S288C	Giaever G, et al. (2002) PMID:12140549
ENP2	YGR145W	inviable	systematic mutation set	large-scale survey	null	S288C	Giaever G, et al. (2002) PMID:12140549
EPL1	YFL024C	inviable	systematic mutation set	large-scale survey	null	S288C	Giaever G, et al. (2002) PMID:12140549
EPL1	YFL024C	inviable	homozygous diploid, systematic mutation set	large-scale survey	null	SK1	Rabitsch KP, et al. (2001) PMID:11470404
ERB1	YMR049C	inviable	systematic mutation set	large-scale survey	null	S288C	Giaever G, et al. (2002) PMID:12140549
ERD2	YBL040C	inviable	systematic mutation set	large-scale survey	null	S288C	Giaever G, et al. (2002) PMID:12140549
ERG1	YGR175C	inviable	systematic mutation set	large-scale survey	null	S288C	Giaever G, et al. (2002) PMID:12140549
ERG10	YPL028W	inviable	systematic mutation set	large-scale survey	null	S288C	Giaever G, et al. (2002) PMID:12140549
ERG11	YHR007C	inviable	systematic mutation set	large-scale survey	null	S288C	Giaever G, et al. (2002) PMID:12140549
ERG12	YMR208W	inviable	systematic mutation set	large-scale survey	null	S288C	Giaever G, et al. (2002) PMID:12140549
ERG13	YML126C	inviable	systematic mutation set	large-scale survey	null	S288C	Giaever G, et al. (2002) PMID:12140549
ERG20	YJL167W	inviable	systematic mutation set	large-scale survey	null	S288C	Giaever G, et al. (2002) PMID:12140549
ERG25	YGR060W	inviable	systematic mutation set	large-scale survey	null	S288C	Giaever G, et al. (2002) PMID:12140549
ERG26	YGL001C	inviable	systematic mutation set	large-scale survey	null	S288C	Giaever G, et al. (2002) PMID:12140549
ERG27	YLR100W	inviable	systematic mutation set	large-scale survey	null	S288C	Giaever G, et al. (2002) PMID:12140549
ERG29	YMR134W	inviable	systematic mutation set	large-scale survey	null	S288C	Giaever G, et al. (2002) PMID:12140549
ERG7	YHR072W	inviable	systematic mutation set	large-scale survey	null	S288C	Giaever G, et al. (2002) PMID:12140549
ERG8	YMR220W	inviable	systematic mutation set	large-scale survey	null	S288C	Giaever G, et al. (2002) PMID:12140549
ERG9	YHR190W	inviable	systematic mutation set	large-scale survey	null	S288C	Giaever G, et al. (2002) PMID:12140549
ERO1	YML130C	inviable	systematic mutation set	large-scale survey	null	S288C	Giaever G, et al. (2002) PMID:12140549
ERV1	YGR029W	inviable	systematic mutation set	large-scale survey	null	S288C	Giaever G, et al. (2002) PMID:12140549
ESA1	YOR244W	inviable	systematic mutation set	large-scale survey	null	S288C	Giaever G, et al. (2002) PMID:12140549
ESF1	YDR365C	inviable	systematic mutation set	large-scale survey	null	S288C	Giaever G, et al. (2002) PMID:12140549
ESF2	YNR054C	inviable	systematic mutation set	large-scale survey	null	S288C	Giaever G, et al. (2002) PMID:12140549
ESP1	YGR098C	inviable	systematic mutation set	large-scale survey	null	S288C	Giaever G, et al. (2002) PMID:12140549
ESS1	YJR017C	inviable	systematic mutation set	large-scale survey	null	S288C	Giaever G, et al. (2002) PMID:12140549
EXO70	YJL085W	inviable	systematic mutation set	large-scale survey	null	S288C	Giaever G, et al. (2002) PMID:12140549
EXO84	YBR102C	inviable	systematic mutation set	large-scale survey	null	S288C	Giaever G, et al. (2002) PMID:12140549
FAD1	YDL045C	inviable	systematic mutation set	large-scale survey	null	S288C	Giaever G, et al. (2002) PMID:12140549
FAF1	YIL019W	inviable	systematic mutation set	large-scale survey	null	S288C	Giaever G, et al. (2002) PMID:12140549
FAL1	YDR021W	inviable	systematic mutation set	large-scale survey	null	S288C	Giaever G, et al. (2002) PMID:12140549
FAP7	YDL166C	inviable	systematic mutation set	large-scale survey	null	S288C	Giaever G, et al. (2002) PMID:12140549
FAS1	YKL182W	inviable	systematic mutation set	large-scale survey	null	S288C	Giaever G, et al. (2002) PMID:12140549
FAS2	YPL231W	inviable	systematic mutation set	large-scale survey	null	S288C	Giaever G, et al. (2002) PMID:12140549
FBA1	YKL060C	inviable	systematic mutation set	large-scale survey	null	S288C	Giaever G, et al. (2002) PMID:12140549
FCF1	YDR339C	inviable	systematic mutation set	large-scale survey	null	S288C	Giaever G, et al. (2002) PMID:12140549
FCF2	YLR051C	inviable	systematic mutation set	large-scale survey	null	S288C	Giaever G, et al. (2002) PMID:12140549
FCP1	YMR277W	inviable	systematic mutation set	large-scale survey	null	S288C	Giaever G, et al. (2002) PMID:12140549
FHL1	YPR104C	inviable	systematic mutation set	large-scale survey	null	S288C	Giaever G, et al. (2002) PMID:12140549
FIP1	YJR093C	inviable	systematic mutation set	large-scale survey	null	S288C	Giaever G, et al. (2002) PMID:12140549
FMN1	YDR236C	inviable	systematic mutation set	large-scale survey	null	S288C	Giaever G, et al. (2002) PMID:12140549
FMP27	YLR454W	inviable	systematic mutation set comparison of deletion mutant phenotypes between S288C and Sigma1278b strains	large-scale survey	null	Sigma1278b	Dowell RD, et al. (2010) PMID:20413493
FOL1	YNL256W	inviable	systematic mutation set	large-scale survey	null	S288C	Giaever G, et al. (2002) PMID:12140549
FOL2	YGR267C	inviable	systematic mutation set	large-scale survey	null	S288C	Giaever G, et al. (2002) PMID:12140549
FOL3	YMR113W	inviable	systematic mutation set	large-scale survey	null	S288C	Giaever G, et al. (2002) PMID:12140549
FRQ1	YDR373W	inviable	systematic mutation set	large-scale survey	null	S288C	Giaever G, et al. (2002) PMID:12140549
FRS1	YLR060W	inviable	systematic mutation set	large-scale survey	null	S288C	Giaever G, et al. (2002) PMID:12140549
FRS2	YFL022C	inviable	systematic mutation set	large-scale survey	null	S288C	Giaever G, et al. (2002) PMID:12140549
FUR1	YHR128W	inviable	systematic mutation set	large-scale survey	null	S288C	Giaever G, et al. (2002) PMID:12140549
GAA1	YLR088W	inviable	systematic mutation set	large-scale survey	null	S288C	Giaever G, et al. (2002) PMID:12140549
GAB1	YLR459W	inviable	systematic mutation set	large-scale survey	null	S288C	Giaever G, et al. (2002) PMID:12140549
GCD1	YOR260W	inviable	systematic mutation set	large-scale survey	null	S288C	Giaever G, et al. (2002) PMID:12140549
GCD10	YNL062C	inviable	systematic mutation set	large-scale survey	null	S288C	Giaever G, et al. (2002) PMID:12140549
GCD11	YER025W	inviable	systematic mutation set	large-scale survey	null	S288C	Giaever G, et al. (2002) PMID:12140549
GCD14	YJL125C	inviable	systematic mutation set	large-scale survey	null	S288C	Giaever G, et al. (2002) PMID:12140549
GCD2	YGR083C	inviable	systematic mutation set	large-scale survey	null	S288C	Giaever G, et al. (2002) PMID:12140549
GCD6	YDR211W	inviable	systematic mutation set	large-scale survey	null	S288C	Giaever G, et al. (2002) PMID:12140549
GCD7	YLR291C	inviable	systematic mutation set	large-scale survey	null	S288C	Giaever G, et al. (2002) PMID:12140549
GCR1	YPL075W	inviable	systematic mutation set	large-scale survey	null	S288C	Giaever G, et al. (2002) PMID:12140549
GDI1	YER136W	inviable	systematic mutation set	large-scale survey	null	S288C	Giaever G, et al. (2002) PMID:12140549
GFA1	YKL104C	inviable	systematic mutation set	large-scale survey	null	S288C	Giaever G, et al. (2002) PMID:12140549
GLC7	YER133W	inviable	systematic mutation set	large-scale survey	null	S288C	Giaever G, et al. (2002) PMID:12140549
GLE1	YDL207W	inviable	systematic mutation set	large-scale survey	null	S288C	Giaever G, et al. (2002) PMID:12140549
GLN1	YPR035W	inviable	systematic mutation set	large-scale survey	null	S288C	Giaever G, et al. (2002) PMID:12140549
GLN4	YOR168W	inviable	systematic mutation set	large-scale survey	null	S288C	Giaever G, et al. (2002) PMID:12140549
GNA1	YFL017C	inviable	systematic mutation set	large-scale survey	null	S288C	Giaever G, et al. (2002) PMID:12140549
GON7	YJL184W	inviable	systematic mutation set comparison of deletion mutant phenotypes between S288C and Sigma1278b strains	large-scale survey	null	Sigma1278b	Dowell RD, et al. (2010) PMID:20413493
GPI1	YGR216C	inviable	systematic mutation set	large-scale survey	null	S288C	Giaever G, et al. (2002) PMID:12140549
GPI10	YGL142C	inviable	systematic mutation set	large-scale survey	null	S288C	Giaever G, et al. (2002) PMID:12140549
GPI11	YDR302W	inviable	systematic mutation set	large-scale survey	null	S288C	Giaever G, et al. (2002) PMID:12140549
GPI12	YMR281W	inviable	systematic mutation set	large-scale survey	null	S288C	Giaever G, et al. (2002) PMID:12140549
GPI13	YLL031C	inviable	systematic mutation set	large-scale survey	null	S288C	Giaever G, et al. (2002) PMID:12140549
GPI14	YJR013W	inviable	systematic mutation set	large-scale survey	null	S288C	Giaever G, et al. (2002) PMID:12140549
GPI15	YNL038W	inviable	systematic mutation set	large-scale survey	null	S288C	Giaever G, et al. (2002) PMID:12140549
GPI16	YHR188C	inviable	systematic mutation set	large-scale survey	null	S288C	Giaever G, et al. (2002) PMID:12140549
GPI17	YDR434W	inviable	systematic mutation set	large-scale survey	null	S288C	Giaever G, et al. (2002) PMID:12140549
GPI18	YBR004C	inviable	systematic mutation set	large-scale survey	null	S288C	Giaever G, et al. (2002) PMID:12140549
GPI19	YDR437W	inviable	systematic mutation set	large-scale survey	null	S288C	Giaever G, et al. (2002) PMID:12140549
GPI2	YPL076W	inviable	systematic mutation set	large-scale survey	null	S288C	Giaever G, et al. (2002) PMID:12140549
GPI8	YDR331W	inviable	systematic mutation set	large-scale survey	null	S288C	Giaever G, et al. (2002) PMID:12140549
GPM1	YKL152C	inviable	systematic mutation set	large-scale survey	null	S288C	Giaever G, et al. (2002) PMID:12140549
GPN2	YOR262W	inviable	systematic mutation set	large-scale survey	null	S288C	Giaever G, et al. (2002) PMID:12140549
GPN3	YLR243W	inviable	systematic mutation set	large-scale survey	null	S288C	Giaever G, et al. (2002) PMID:12140549
GRC3	YLL035W	inviable	systematic mutation set	large-scale survey	null	S288C	Giaever G, et al. (2002) PMID:12140549
GRS1	YBR121C	inviable	systematic mutation set	large-scale survey	null	S288C	Giaever G, et al. (2002) PMID:12140549
GSP1	YLR293C	inviable	systematic mutation set	large-scale survey	null	S288C	Giaever G, et al. (2002) PMID:12140549
GUK1	YDR454C	inviable	systematic mutation set	large-scale survey	null	S288C	Giaever G, et al. (2002) PMID:12140549
GUS1	YGL245W	inviable	systematic mutation set	large-scale survey	null	S288C	Giaever G, et al. (2002) PMID:12140549
GWT1	YJL091C	inviable	systematic mutation set	large-scale survey	null	S288C	Giaever G, et al. (2002) PMID:12140549
HAS1	YMR290C	inviable	systematic mutation set	large-scale survey	null	S288C	Giaever G, et al. (2002) PMID:12140549
HCA4	YJL033W	inviable	systematic mutation set	large-scale survey	null	S288C	Giaever G, et al. (2002) PMID:12140549
HEM1	YDR232W	inviable	systematic mutation set	large-scale survey	null	S288C	Giaever G, et al. (2002) PMID:12140549
HEM12	YDR047W	inviable	systematic mutation set	large-scale survey	null	S288C	Giaever G, et al. (2002) PMID:12140549
HEM13	YDR044W	inviable	systematic mutation set	large-scale survey	null	S288C	Giaever G, et al. (2002) PMID:12140549
HEM15	YOR176W	inviable	systematic mutation set	large-scale survey	null	S288C	Giaever G, et al. (2002) PMID:12140549
HEM2	YGL040C	inviable	systematic mutation set	large-scale survey	null	S288C	Giaever G, et al. (2002) PMID:12140549
HEM3	YDL205C	inviable	systematic mutation set	large-scale survey	null	S288C	Giaever G, et al. (2002) PMID:12140549
HEM4	YOR278W	inviable	systematic mutation set	large-scale survey	null	S288C	Giaever G, et al. (2002) PMID:12140549
HIP1	YGR191W	inviable	systematic mutation set	large-scale survey	null	S288C	Giaever G, et al. (2002) PMID:12140549
HRP1	YOL123W	inviable	systematic mutation set	large-scale survey	null	S288C	Giaever G, et al. (2002) PMID:12140549
HRR25	YPL204W	inviable	systematic mutation set	large-scale survey	null	S288C	Giaever G, et al. (2002) PMID:12140549
HRT1	YOL133W	inviable	systematic mutation set	large-scale survey	null	S288C	Giaever G, et al. (2002) PMID:12140549
HSF1	YGL073W	inviable	systematic mutation set	large-scale survey	null	S288C	Giaever G, et al. (2002) PMID:12140549
HSH155	YMR288W	inviable	systematic mutation set	large-scale survey	null	S288C	Giaever G, et al. (2002) PMID:12140549
HSH49	YOR319W	inviable	systematic mutation set	large-scale survey	null	S288C	Giaever G, et al. (2002) PMID:12140549
HSK3	YKL138C-A	inviable	systematic mutation set	large-scale survey	null	S288C	Kastenmayer JP, et al. (2006) PMID:16510898
HSP10	YOR020C	inviable	systematic mutation set	large-scale survey	null	S288C	Giaever G, et al. (2002) PMID:12140549
HSP60	YLR259C	inviable	systematic mutation set	large-scale survey	null	S288C	Giaever G, et al. (2002) PMID:12140549
HTB1	YDR224C	inviable	systematic mutation set	large-scale survey	null	S288C	Giaever G, et al. (2002) PMID:12140549
HTS1	YPR033C	inviable	systematic mutation set	large-scale survey	null	S288C	Giaever G, et al. (2002) PMID:12140549
HYM1	YKL189W	inviable	systematic mutation set	large-scale survey	null	S288C	Giaever G, et al. (2002) PMID:12140549
HYP2	YEL034W	inviable	systematic mutation set	large-scale survey	null	S288C	Giaever G, et al. (2002) PMID:12140549
IDI1	YPL117C	inviable	systematic mutation set	large-scale survey	null	S288C	Giaever G, et al. (2002) PMID:12140549
IES6	YEL044W	inviable	systematic mutation set comparison of deletion mutant phenotypes between S288C and Sigma1278b strains	large-scale survey	null	Sigma1278b	Dowell RD, et al. (2010) PMID:20413493
IFH1	YLR223C	inviable	systematic mutation set	large-scale survey	null	S288C	Giaever G, et al. (2002) PMID:12140549
ILS1	YBL076C	inviable	systematic mutation set	large-scale survey	null	S288C	Giaever G, et al. (2002) PMID:12140549
ILV3	YJR016C	inviable	systematic mutation set	large-scale survey	null	S288C	Giaever G, et al. (2002) PMID:12140549
ILV5	YLR355C	inviable	systematic mutation set	large-scale survey	null	S288C	Giaever G, et al. (2002) PMID:12140549
IMP3	YHR148W	inviable	systematic mutation set	large-scale survey	null	S288C	Giaever G, et al. (2002) PMID:12140549
IMP4	YNL075W	inviable	systematic mutation set	large-scale survey	null	S288C	Giaever G, et al. (2002) PMID:12140549
INN1	YNL152W	inviable	systematic mutation set	large-scale survey	null	S288C	Giaever G, et al. (2002) PMID:12140549
INO80	YGL150C	inviable	systematic mutation set	large-scale survey	null	S288C	Giaever G, et al. (2002) PMID:12140549
IPA1	YJR141W	inviable	systematic mutation set	large-scale survey	null	S288C	Giaever G, et al. (2002) PMID:12140549
IPI1	YHR085W	inviable	systematic mutation set	large-scale survey	null	S288C	Giaever G, et al. (2002) PMID:12140549
IPI3	YNL182C	inviable	systematic mutation set	large-scale survey	null	S288C	Giaever G, et al. (2002) PMID:12140549
IPL1	YPL209C	inviable	systematic mutation set	large-scale survey	null	S288C	Giaever G, et al. (2002) PMID:12140549
IPP1	YBR011C	inviable	systematic mutation set	large-scale survey	null	S288C	Giaever G, et al. (2002) PMID:12140549
IQG1	YPL242C	inviable	systematic mutation set	large-scale survey	null	S288C	Giaever G, et al. (2002) PMID:12140549
IRA1	YBR140C	inviable	systematic mutation set	large-scale survey	null	S288C	Giaever G, et al. (2002) PMID:12140549
IRR1	YIL026C	inviable	systematic mutation set	large-scale survey	null	S288C	Giaever G, et al. (2002) PMID:12140549
ISD11	YER048W-A	inviable	systematic mutation set	large-scale survey	null	S288C	Giaever G, et al. (2002) PMID:12140549
JAC1	YGL018C	inviable	systematic mutation set	large-scale survey	null	S288C	Giaever G, et al. (2002) PMID:12140549
JIP5	YPR169W	inviable	systematic mutation set	large-scale survey	null	S288C	Giaever G, et al. (2002) PMID:12140549
KAE1	YKR038C	inviable	systematic mutation set	large-scale survey	null	S288C	Giaever G, et al. (2002) PMID:12140549
KAP95	YLR347C	inviable	systematic mutation set	large-scale survey	null	S288C	Giaever G, et al. (2002) PMID:12140549
KAR1	YNL188W	inviable	systematic mutation set	large-scale survey	null	S288C	Giaever G, et al. (2002) PMID:12140549
KAR2	YJL034W	inviable	systematic mutation set	large-scale survey	null	S288C	Giaever G, et al. (2002) PMID:12140549
KEG1	YFR042W	inviable	systematic mutation set	large-scale survey	null	S288C	Giaever G, et al. (2002) PMID:12140549
KEI1	YDR367W	inviable	systematic mutation set	large-scale survey	null	S288C	Giaever G, et al. (2002) PMID:12140549
KIN28	YDL108W	inviable	systematic mutation set	large-scale survey	null	S288C	Giaever G, et al. (2002) PMID:12140549
KOG1	YHR186C	inviable	systematic mutation set	large-scale survey	null	S288C	Giaever G, et al. (2002) PMID:12140549
KRE29	YER038C	inviable	systematic mutation set	large-scale survey	null	S288C	Giaever G, et al. (2002) PMID:12140549
KRE33	YNL132W	inviable	systematic mutation set	large-scale survey	null	S288C	Giaever G, et al. (2002) PMID:12140549
KRE5	YOR336W	inviable	systematic mutation set	large-scale survey	null	S288C	Giaever G, et al. (2002) PMID:12140549
KRE9	YJL174W	inviable	systematic mutation set	large-scale survey	null	S288C	Giaever G, et al. (2002) PMID:12140549
KRI1	YNL308C	inviable	systematic mutation set	large-scale survey	null	S288C	Giaever G, et al. (2002) PMID:12140549
KRR1	YCL059C	inviable	systematic mutation set	large-scale survey	null	S288C	Giaever G, et al. (2002) PMID:12140549
KRS1	YDR037W	inviable	systematic mutation set	large-scale survey	null	S288C	Giaever G, et al. (2002) PMID:12140549
KSH1	YNL024C-A	inviable	systematic mutation set	large-scale survey	null	S288C	Kastenmayer JP, et al. (2006) PMID:16510898
LAS1	YKR063C	inviable	systematic mutation set	large-scale survey	null	S288C	Giaever G, et al. (2002) PMID:12140549
LAS17	YOR181W	inviable	systematic mutation set	large-scale survey	null	S288C	Giaever G, et al. (2002) PMID:12140549
LCB1	YMR296C	inviable	systematic mutation set	large-scale survey	null	S288C	Giaever G, et al. (2002) PMID:12140549
LCB2	YDR062W	inviable	systematic mutation set	large-scale survey	null	S288C	Giaever G, et al. (2002) PMID:12140549
LCD1	YDR499W	inviable	systematic mutation set	large-scale survey	null	S288C	Giaever G, et al. (2002) PMID:12140549
LCD1	YDR499W	inviable	homozygous diploid, systematic mutation set	large-scale survey	null	SK1	Rabitsch KP, et al. (2001) PMID:11470404
LCP5	YER127W	inviable	systematic mutation set	large-scale survey	null	S288C	Giaever G, et al. (2002) PMID:12140549
LEA1	YPL213W	inviable	systematic mutation set comparison of deletion mutant phenotypes between S288C and Sigma1278b strains	large-scale survey	null	Sigma1278b	Dowell RD, et al. (2010) PMID:20413493
LIP1	YMR298W	inviable	systematic mutation set	large-scale survey	null	S288C	Giaever G, et al. (2002) PMID:12140549
LSG1	YGL099W	inviable	systematic mutation set	large-scale survey	null	S288C	Giaever G, et al. (2002) PMID:12140549
LSM2	YBL026W	inviable	systematic mutation set	large-scale survey	null	S288C	Giaever G, et al. (2002) PMID:12140549
LSM3	YLR438C-A	inviable	systematic mutation set	large-scale survey	null	S288C	Giaever G, et al. (2002) PMID:12140549
LSM4	YER112W	inviable	systematic mutation set	large-scale survey	null	S288C	Giaever G, et al. (2002) PMID:12140549
LSM5	YER146W	inviable	systematic mutation set	large-scale survey	null	S288C	Giaever G, et al. (2002) PMID:12140549
LSM6	YDR378C	inviable	systematic mutation set comparison of deletion mutant phenotypes between S288C and Sigma1278b strains	large-scale survey	null	Sigma1278b	Dowell RD, et al. (2010) PMID:20413493
LSM7	YNL147W	inviable	systematic mutation set comparison of deletion mutant phenotypes between S288C and Sigma1278b strains	large-scale survey	null	Sigma1278b	Dowell RD, et al. (2010) PMID:20413493
LSM8	YJR022W	inviable	systematic mutation set	large-scale survey	null	S288C	Giaever G, et al. (2002) PMID:12140549
LST8	YNL006W	inviable	systematic mutation set	large-scale survey	null	S288C	Giaever G, et al. (2002) PMID:12140549
LTO1	YNL260C	inviable	systematic mutation set	large-scale survey	null	S288C	Giaever G, et al. (2002) PMID:12140549
LUC7	YDL087C	inviable	systematic mutation set	large-scale survey	null	S288C	Giaever G, et al. (2002) PMID:12140549
MAK11	YKL021C	inviable	systematic mutation set	large-scale survey	null	S288C	Giaever G, et al. (2002) PMID:12140549
MAK16	YAL025C	inviable	systematic mutation set	large-scale survey	null	S288C	Giaever G, et al. (2002) PMID:12140549
MAK21	YDR060W	inviable	systematic mutation set	large-scale survey	null	S288C	Giaever G, et al. (2002) PMID:12140549
MAK5	YBR142W	inviable	systematic mutation set	large-scale survey	null	S288C	Giaever G, et al. (2002) PMID:12140549
MAS1	YLR163C	inviable	systematic mutation set	large-scale survey	null	S288C	Giaever G, et al. (2002) PMID:12140549
MAS2	YHR024C	inviable	systematic mutation set	large-scale survey	null	S288C	Giaever G, et al. (2002) PMID:12140549
MCD1	YDL003W	inviable	systematic mutation set	large-scale survey	null	S288C	Giaever G, et al. (2002) PMID:12140549
MCD4	YKL165C	inviable	systematic mutation set	large-scale survey	null	S288C	Giaever G, et al. (2002) PMID:12140549
MCM1	YMR043W	inviable	systematic mutation set	large-scale survey	null	S288C	Giaever G, et al. (2002) PMID:12140549
MCM10	YIL150C	inviable	systematic mutation set	large-scale survey	null	S288C	Giaever G, et al. (2002) PMID:12140549
MCM2	YBL023C	inviable	systematic mutation set	large-scale survey	null	S288C	Giaever G, et al. (2002) PMID:12140549
MCM22	YJR135C	inviable	systematic mutation set comparison of deletion mutant phenotypes between S288C and Sigma1278b strains	large-scale survey	null	Sigma1278b	Dowell RD, et al. (2010) PMID:20413493
MCM3	YEL032W	inviable	systematic mutation set	large-scale survey	null	S288C	Giaever G, et al. (2002) PMID:12140549
MCM4	YPR019W	inviable	systematic mutation set	large-scale survey	null	S288C	Giaever G, et al. (2002) PMID:12140549
MCM5	YLR274W	inviable	systematic mutation set	large-scale survey	null	S288C	Giaever G, et al. (2002) PMID:12140549
MCM6	YGL201C	inviable	systematic mutation set	large-scale survey	null	S288C	Giaever G, et al. (2002) PMID:12140549
MCM7	YBR202W	inviable	systematic mutation set	large-scale survey	null	S288C	Giaever G, et al. (2002) PMID:12140549
MEC1	YBR136W	inviable	systematic mutation set	large-scale survey	null	S288C	Giaever G, et al. (2002) PMID:12140549
MED11	YMR112C	inviable	systematic mutation set	large-scale survey	null	S288C	Giaever G, et al. (2002) PMID:12140549
MED4	YOR174W	inviable	systematic mutation set	large-scale survey	null	S288C	Giaever G, et al. (2002) PMID:12140549
MED6	YHR058C	inviable	systematic mutation set	large-scale survey	null	S288C	Giaever G, et al. (2002) PMID:12140549
MED7	YOL135C	inviable	systematic mutation set	large-scale survey	null	S288C	Giaever G, et al. (2002) PMID:12140549
MED8	YBR193C	inviable	systematic mutation set	large-scale survey	null	S288C	Giaever G, et al. (2002) PMID:12140549
MES1	YGR264C	inviable	systematic mutation set	large-scale survey	null	S288C	Giaever G, et al. (2002) PMID:12140549
MET30	YIL046W	inviable	systematic mutation set	large-scale survey	null	S288C	Giaever G, et al. (2002) PMID:12140549
MET4	YNL103W	inviable	systematic mutation set	large-scale survey	null	S288C	Giaever G, et al. (2002) PMID:12140549
MEX67	YPL169C	inviable	systematic mutation set	large-scale survey	null	S288C	Giaever G, et al. (2002) PMID:12140549
MGE1	YOR232W	inviable	systematic mutation set	large-scale survey	null	S288C	Giaever G, et al. (2002) PMID:12140549
MIA40	YKL195W	inviable	systematic mutation set	large-scale survey	null	S288C	Giaever G, et al. (2002) PMID:12140549
MIF2	YKL089W	inviable	systematic mutation set	large-scale survey	null	S288C	Giaever G, et al. (2002) PMID:12140549
MIM1	YOL026C	inviable	systematic mutation set	large-scale survey	null	S288C	Giaever G, et al. (2002) PMID:12140549
MIM2	YLR099W-A	inviable	systematic mutation set	large-scale survey	null	S288C	Kastenmayer JP, et al. (2006) PMID:16510898
MMF1	YIL051C	inviable	systematic mutation set	large-scale survey	null	S288C	Giaever G, et al. (2002) PMID:12140549
MMS21	YEL019C	inviable	systematic mutation set	large-scale survey	null	S288C	Giaever G, et al. (2002) PMID:12140549
MNP1	YGL068W	inviable	systematic mutation set	large-scale survey	null	S288C	Giaever G, et al. (2002) PMID:12140549
MOB1	YIL106W	inviable	systematic mutation set	large-scale survey	null	S288C	Giaever G, et al. (2002) PMID:12140549
MOB2	YFL034C-B	inviable	systematic mutation set	large-scale survey	null	S288C	Giaever G, et al. (2002) PMID:12140549
MOT1	YPL082C	inviable	systematic mutation set	large-scale survey	null	S288C	Giaever G, et al. (2002) PMID:12140549
MPE1	YKL059C	inviable	systematic mutation set	large-scale survey	null	S288C	Giaever G, et al. (2002) PMID:12140549
MPP10	YJR002W	inviable	systematic mutation set	large-scale survey	null	S288C	Giaever G, et al. (2002) PMID:12140549
MPS1	YDL028C	inviable	systematic mutation set	large-scale survey	null	S288C	Giaever G, et al. (2002) PMID:12140549
MPS2	YGL075C	inviable	systematic mutation set	large-scale survey	null	S288C	Giaever G, et al. (2002) PMID:12140549
MPS3	YJL019W	inviable	systematic mutation set	large-scale survey	null	S288C	Giaever G, et al. (2002) PMID:12140549
MPS3	YJL019W	inviable	homozygous diploid, systematic mutation set	large-scale survey	null	SK1	Rabitsch KP, et al. (2001) PMID:11470404
MRD1	YPR112C	inviable	systematic mutation set	large-scale survey	null	S288C	Giaever G, et al. (2002) PMID:12140549
MRPS18	YNL306W	inviable	systematic mutation set	large-scale survey	null	S288C	Giaever G, et al. (2002) PMID:12140549
MRS6	YOR370C	inviable	systematic mutation set	large-scale survey	null	S288C	Giaever G, et al. (2002) PMID:12140549
MSL5	YLR116W	inviable	systematic mutation set	large-scale survey	null	S288C	Giaever G, et al. (2002) PMID:12140549
MSS4	YDR208W	inviable	systematic mutation set	large-scale survey	null	S288C	Giaever G, et al. (2002) PMID:12140549
MTO1	YGL236C	inviable	systematic mutation set comparison of deletion mutant phenotypes between S288C and Sigma1278b strains	large-scale survey	null	Sigma1278b	Dowell RD, et al. (2010) PMID:20413493
MTR10	YOR160W	inviable	systematic mutation set	large-scale survey	null	S288C	Giaever G, et al. (2002) PMID:12140549
MTR2	YKL186C	inviable	systematic mutation set	large-scale survey	null	S288C	Giaever G, et al. (2002) PMID:12140549
MTR3	YGR158C	inviable	systematic mutation set	large-scale survey	null	S288C	Giaever G, et al. (2002) PMID:12140549
MTR4	YJL050W	inviable	systematic mutation set	large-scale survey	null	S288C	Giaever G, et al. (2002) PMID:12140549
MTW1	YAL034W-A	inviable	systematic mutation set	large-scale survey	null	S288C	Giaever G, et al. (2002) PMID:12140549
MVD1	YNR043W	inviable	systematic mutation set	large-scale survey	null	S288C	Giaever G, et al. (2002) PMID:12140549
MYO1	YHR023W	inviable	systematic mutation set	large-scale survey	null	S288C	Giaever G, et al. (2002) PMID:12140549
MYO2	YOR326W	inviable	systematic mutation set	large-scale survey	null	S288C	Giaever G, et al. (2002) PMID:12140549
NAB2	YGL122C	inviable	systematic mutation set	large-scale survey	null	S288C	Giaever G, et al. (2002) PMID:12140549
NAB3	YPL190C	inviable	systematic mutation set	large-scale survey	null	S288C	Giaever G, et al. (2002) PMID:12140549
NAF1	YNL124W	inviable	systematic mutation set	large-scale survey	null	S288C	Giaever G, et al. (2002) PMID:12140549
NAM9	YNL137C	inviable	systematic mutation set	large-scale survey	null	S288C	Giaever G, et al. (2002) PMID:12140549
NAN1	YPL126W	inviable	systematic mutation set	large-scale survey	null	S288C	Giaever G, et al. (2002) PMID:12140549
NAR1	YNL240C	inviable	systematic mutation set	large-scale survey	null	S288C	Giaever G, et al. (2002) PMID:12140549
NAT2	YGR147C	inviable	systematic mutation set	large-scale survey	null	S288C	Giaever G, et al. (2002) PMID:12140549
NBP1	YLR457C	inviable	systematic mutation set	large-scale survey	null	S288C	Giaever G, et al. (2002) PMID:12140549
NBP35	YGL091C	inviable	systematic mutation set	large-scale survey	null	S288C	Giaever G, et al. (2002) PMID:12140549
NCB2	YDR397C	inviable	systematic mutation set	large-scale survey	null	S288C	Giaever G, et al. (2002) PMID:12140549
NCP1	YHR042W	inviable	systematic mutation set	large-scale survey	null	S288C	Giaever G, et al. (2002) PMID:12140549
NDC1	YML031W	inviable	systematic mutation set	large-scale survey	null	S288C	Giaever G, et al. (2002) PMID:12140549
NDC80	YIL144W	inviable	systematic mutation set	large-scale survey	null	S288C	Giaever G, et al. (2002) PMID:12140549
NDD1	YOR372C	inviable	systematic mutation set	large-scale survey	null	S288C	Giaever G, et al. (2002) PMID:12140549
NEO1	YIL048W	inviable	systematic mutation set	large-scale survey	null	S288C	Giaever G, et al. (2002) PMID:12140549
NET1	YJL076W	inviable	systematic mutation set	large-scale survey	null	S288C	Giaever G, et al. (2002) PMID:12140549
NFS1	YCL017C	inviable	systematic mutation set	large-scale survey	null	S288C	Giaever G, et al. (2002) PMID:12140549
NHP2	YDL208W	inviable	systematic mutation set	large-scale survey	null	S288C	Giaever G, et al. (2002) PMID:12140549
NIC96	YFR002W	inviable	systematic mutation set	large-scale survey	null	S288C	Giaever G, et al. (2002) PMID:12140549
NIP1	YMR309C	inviable	systematic mutation set	large-scale survey	null	S288C	Giaever G, et al. (2002) PMID:12140549
NIP7	YPL211W	inviable	systematic mutation set	large-scale survey	null	S288C	Giaever G, et al. (2002) PMID:12140549
NMD3	YHR170W	inviable	systematic mutation set	large-scale survey	null	S288C	Giaever G, et al. (2002) PMID:12140549
NMT1	YLR195C	inviable	systematic mutation set	large-scale survey	null	S288C	Giaever G, et al. (2002) PMID:12140549
NNF1	YJR112W	inviable	systematic mutation set	large-scale survey	null	S288C	Giaever G, et al. (2002) PMID:12140549
NOB1	YOR056C	inviable	systematic mutation set	large-scale survey	null	S288C	Giaever G, et al. (2002) PMID:12140549
NOC2	YOR206W	inviable	systematic mutation set	large-scale survey	null	S288C	Giaever G, et al. (2002) PMID:12140549
NOC3	YLR002C	inviable	systematic mutation set	large-scale survey	null	S288C	Giaever G, et al. (2002) PMID:12140549
NOC4	YPR144C	inviable	systematic mutation set	large-scale survey	null	S288C	Giaever G, et al. (2002) PMID:12140549
NOG1	YPL093W	inviable	systematic mutation set	large-scale survey	null	S288C	Giaever G, et al. (2002) PMID:12140549
NOG2	YNR053C	inviable	systematic mutation set	large-scale survey	null	S288C	Giaever G, et al. (2002) PMID:12140549
NOP1	YDL014W	inviable	systematic mutation set	large-scale survey	null	S288C	Giaever G, et al. (2002) PMID:12140549
NOP10	YHR072W-A	inviable	systematic mutation set	large-scale survey	null	S288C	Kastenmayer JP, et al. (2006) PMID:16510898
NOP14	YDL148C	inviable	systematic mutation set	large-scale survey	null	S288C	Giaever G, et al. (2002) PMID:12140549
NOP15	YNL110C	inviable	systematic mutation set	large-scale survey	null	S288C	Giaever G, et al. (2002) PMID:12140549
NOP19	YGR251W	inviable	systematic mutation set	large-scale survey	null	S288C	Giaever G, et al. (2002) PMID:12140549
NOP2	YNL061W	inviable	systematic mutation set	large-scale survey	null	S288C	Giaever G, et al. (2002) PMID:12140549
NOP4	YPL043W	inviable	systematic mutation set	large-scale survey	null	S288C	Giaever G, et al. (2002) PMID:12140549
NOP53	YPL146C	inviable	systematic mutation set	large-scale survey	null	S288C	Giaever G, et al. (2002) PMID:12140549
NOP56	YLR197W	inviable	systematic mutation set	large-scale survey	null	S288C	Giaever G, et al. (2002) PMID:12140549
NOP58	YOR310C	inviable	systematic mutation set	large-scale survey	null	S288C	Giaever G, et al. (2002) PMID:12140549
NOP7	YGR103W	inviable	systematic mutation set	large-scale survey	null	S288C	Giaever G, et al. (2002) PMID:12140549
NOP8	YOL144W	inviable	systematic mutation set	large-scale survey	null	S288C	Giaever G, et al. (2002) PMID:12140549
NOP9	YJL010C	inviable	systematic mutation set	large-scale survey	null	S288C	Giaever G, et al. (2002) PMID:12140549
NPA3	YJR072C	inviable	systematic mutation set	large-scale survey	null	S288C	Giaever G, et al. (2002) PMID:12140549
NPL3	YDR432W	inviable	systematic mutation set comparison of deletion mutant phenotypes between S288C and Sigma1278b strains	large-scale survey	null	Sigma1278b	Dowell RD, et al. (2010) PMID:20413493
NRD1	YNL251C	inviable	systematic mutation set	large-scale survey	null	S288C	Giaever G, et al. (2002) PMID:12140549
NSA1	YGL111W	inviable	systematic mutation set	large-scale survey	null	S288C	Giaever G, et al. (2002) PMID:12140549
NSA2	YER126C	inviable	systematic mutation set	large-scale survey	null	S288C	Giaever G, et al. (2002) PMID:12140549
NSE1	YLR007W	inviable	systematic mutation set	large-scale survey	null	S288C	Giaever G, et al. (2002) PMID:12140549
NSE3	YDR288W	inviable	systematic mutation set	large-scale survey	null	S288C	Giaever G, et al. (2002) PMID:12140549
NSE4	YDL105W	inviable	systematic mutation set	large-scale survey	null	S288C	Giaever G, et al. (2002) PMID:12140549
NSE5	YML023C	inviable	systematic mutation set	large-scale survey	null	S288C	Giaever G, et al. (2002) PMID:12140549
NSL1	YPL233W	inviable	systematic mutation set	large-scale survey	null	S288C	Giaever G, et al. (2002) PMID:12140549
NSP1	YJL041W	inviable	systematic mutation set	large-scale survey	null	S288C	Giaever G, et al. (2002) PMID:12140549
NTF2	YER009W	inviable	systematic mutation set	large-scale survey	null	S288C	Giaever G, et al. (2002) PMID:12140549
NTR2	YKR022C	inviable	systematic mutation set	large-scale survey	null	S288C	Giaever G, et al. (2002) PMID:12140549
NUD1	YOR373W	inviable	systematic mutation set	large-scale survey	null	S288C	Giaever G, et al. (2002) PMID:12140549
NUF2	YOL069W	inviable	systematic mutation set	large-scale survey	null	S288C	Giaever G, et al. (2002) PMID:12140549
NUG1	YER006W	inviable	systematic mutation set	large-scale survey	null	S288C	Giaever G, et al. (2002) PMID:12140549
NUP1	YOR098C	inviable	systematic mutation set	large-scale survey	null	S288C	Giaever G, et al. (2002) PMID:12140549
NUP116	YMR047C	inviable	systematic mutation set	large-scale survey	null	S288C	Giaever G, et al. (2002) PMID:12140549
NUP145	YGL092W	inviable	systematic mutation set	large-scale survey	null	S288C	Giaever G, et al. (2002) PMID:12140549
NUP159	YIL115C	inviable	systematic mutation set	large-scale survey	null	S288C	Giaever G, et al. (2002) PMID:12140549
NUP192	YJL039C	inviable	systematic mutation set	large-scale survey	null	S288C	Giaever G, et al. (2002) PMID:12140549
NUP49	YGL172W	inviable	systematic mutation set	large-scale survey	null	S288C	Giaever G, et al. (2002) PMID:12140549
NUP57	YGR119C	inviable	systematic mutation set	large-scale survey	null	S288C	Giaever G, et al. (2002) PMID:12140549
NUP82	YJL061W	inviable	systematic mutation set	large-scale survey	null	S288C	Giaever G, et al. (2002) PMID:12140549
NUP85	YJR042W	inviable	systematic mutation set	large-scale survey	null	S288C	Giaever G, et al. (2002) PMID:12140549
NUR1	YDL089W	inviable	systematic mutation set comparison of deletion mutant phenotypes between S288C and Sigma1278b strains	large-scale survey	null	Sigma1278b	Dowell RD, et al. (2010) PMID:20413493
NUS1	YDL193W	inviable	systematic mutation set	large-scale survey	null	S288C	Giaever G, et al. (2002) PMID:12140549
NUS1	YDL193W	inviable	homozygous diploid, systematic mutation set	large-scale survey	null	SK1	Rabitsch KP, et al. (2001) PMID:11470404
NUT2	YPR168W	inviable	systematic mutation set	large-scale survey	null	S288C	Giaever G, et al. (2002) PMID:12140549
OKP1	YGR179C	inviable	systematic mutation set	large-scale survey	null	S288C	Giaever G, et al. (2002) PMID:12140549
OKP1	YGR179C	inviable	homozygous diploid, systematic mutation set	large-scale survey	null	SK1	Rabitsch KP, et al. (2001) PMID:11470404
OLE1	YGL055W	inviable	systematic mutation set	large-scale survey	null	S288C	Giaever G, et al. (2002) PMID:12140549
ORC1	YML065W	inviable	systematic mutation set	large-scale survey	null	S288C	Giaever G, et al. (2002) PMID:12140549
ORC2	YBR060C	inviable	systematic mutation set	large-scale survey	null	S288C	Giaever G, et al. (2002) PMID:12140549
ORC3	YLL004W	inviable	systematic mutation set	large-scale survey	null	S288C	Giaever G, et al. (2002) PMID:12140549
ORC4	YPR162C	inviable	systematic mutation set	large-scale survey	null	S288C	Giaever G, et al. (2002) PMID:12140549
ORC5	YNL261W	inviable	systematic mutation set	large-scale survey	null	S288C	Giaever G, et al. (2002) PMID:12140549
ORC6	YHR118C	inviable	systematic mutation set	large-scale survey	null	S288C	Giaever G, et al. (2002) PMID:12140549
OST1	YJL002C	inviable	systematic mutation set	large-scale survey	null	S288C	Giaever G, et al. (2002) PMID:12140549
OST2	YOR103C	inviable	systematic mutation set	large-scale survey	null	S288C	Giaever G, et al. (2002) PMID:12140549
OST4	YDL232W	inviable	systematic mutation set comparison of deletion mutant phenotypes between S288C and Sigma1278b strains	large-scale survey	null	Sigma1278b	Dowell RD, et al. (2010) PMID:20413493
PAB1	YER165W	inviable	systematic mutation set	large-scale survey	null	S288C	Giaever G, et al. (2002) PMID:12140549
PAM16	YJL104W	inviable	homozygous diploid, systematic mutation set	large-scale survey	null	SK1	Rabitsch KP, et al. (2001) PMID:11470404
PAM16	YJL104W	inviable	systematic mutation set	large-scale survey	null	S288C	Giaever G, et al. (2002) PMID:12140549
PAM18	YLR008C	inviable	systematic mutation set	large-scale survey	null	S288C	Giaever G, et al. (2002) PMID:12140549
PAN1	YIR006C	inviable	systematic mutation set	large-scale survey	null	S288C	Giaever G, et al. (2002) PMID:12140549
PAP1	YKR002W	inviable	systematic mutation set	large-scale survey	null	S288C	Giaever G, et al. (2002) PMID:12140549
PBN1	YCL052C	inviable	systematic mutation set	large-scale survey	null	S288C	Giaever G, et al. (2002) PMID:12140549
PBR1	YNL181W	inviable	systematic mutation set	large-scale survey	null	S288C	Giaever G, et al. (2002) PMID:12140549
PCF11	YDR228C	inviable	systematic mutation set	large-scale survey	null	S288C	Giaever G, et al. (2002) PMID:12140549
PCM1	YEL058W	inviable	systematic mutation set	large-scale survey	null	S288C	Giaever G, et al. (2002) PMID:12140549
PDC2	YDR081C	inviable	systematic mutation set	large-scale survey	null	S288C	Giaever G, et al. (2002) PMID:12140549
PDI1	YCL043C	inviable	systematic mutation set	large-scale survey	null	S288C	Giaever G, et al. (2002) PMID:12140549
PDS1	YDR113C	inviable	systematic mutation set	large-scale survey	null	S288C	Giaever G, et al. (2002) PMID:12140549
PDS5	YMR076C	inviable	systematic mutation set	large-scale survey	null	S288C	Giaever G, et al. (2002) PMID:12140549
PEP12	YOR036W	inviable	systematic mutation set comparison of deletion mutant phenotypes between S288C and Sigma1278b strains	large-scale survey	null	Sigma1278b	Dowell RD, et al. (2010) PMID:20413493
PEP7	YDR323C	inviable	systematic mutation set comparison of deletion mutant phenotypes between S288C and Sigma1278b strains	large-scale survey	null	Sigma1278b	Dowell RD, et al. (2010) PMID:20413493
PET9	YBL030C	inviable	systematic mutation set	large-scale survey	null	S288C	Giaever G, et al. (2002) PMID:12140549
PEX32	YBR168W	inviable	homozygous diploid, systematic mutation set	large-scale survey	null	SK1	Rabitsch KP, et al. (2001) PMID:11470404
PFS2	YNL317W	inviable	systematic mutation set	large-scale survey	null	S288C	Giaever G, et al. (2002) PMID:12140549
PFY1	YOR122C	inviable	systematic mutation set	large-scale survey	null	S288C	Giaever G, et al. (2002) PMID:12140549
PFY1	YOR122C	inviable	systematic mutation set comparison of deletion mutant phenotypes between S288C and Sigma1278b strains	large-scale survey	null	S288C	Dowell RD, et al. (2010) PMID:20413493
PGA1	YNL158W	inviable	systematic mutation set	large-scale survey	null	S288C	Giaever G, et al. (2002) PMID:12140549
PGA2	YNL149C	inviable	systematic mutation set	large-scale survey	null	S288C	Giaever G, et al. (2002) PMID:12140549
PGA3	YML125C	inviable	systematic mutation set	large-scale survey	null	S288C	Giaever G, et al. (2002) PMID:12140549
PGI1	YBR196C	inviable	systematic mutation set	large-scale survey	null	S288C	Giaever G, et al. (2002) PMID:12140549
PGK1	YCR012W	inviable	systematic mutation set	large-scale survey	null	S288C	Giaever G, et al. (2002) PMID:12140549
PGS1	YCL004W	inviable	systematic mutation set	large-scale survey	null	S288C	Giaever G, et al. (2002) PMID:12140549
PHO90	YJL198W	inviable	systematic mutation set comparison of deletion mutant phenotypes between S288C and Sigma1278b strains	large-scale survey	null	Sigma1278b	Dowell RD, et al. (2010) PMID:20413493
PHS1	YJL097W	inviable	systematic mutation set	large-scale survey	null	S288C	Giaever G, et al. (2002) PMID:12140549
PIK1	YNL267W	inviable	systematic mutation set	large-scale survey	null	S288C	Giaever G, et al. (2002) PMID:12140549
PIS1	YPR113W	inviable	systematic mutation set	large-scale survey	null	S288C	Giaever G, et al. (2002) PMID:12140549
PKC1	YBL105C	inviable	systematic mutation set	large-scale survey	null	S288C	Giaever G, et al. (2002) PMID:12140549
PLP2	YOR281C	inviable	systematic mutation set	large-scale survey	null	S288C	Giaever G, et al. (2002) PMID:12140549
PLP2	YOR281C	inviable	systematic mutation set comparison of deletion mutant phenotypes between S288C and Sigma1278b strains	large-scale survey	null	S288C	Dowell RD, et al. (2010) PMID:20413493
PMA1	YGL008C	inviable	systematic mutation set	large-scale survey	null	S288C	Giaever G, et al. (2002) PMID:12140549
PMI40	YER003C	inviable	systematic mutation set	large-scale survey	null	S288C	Giaever G, et al. (2002) PMID:12140549
POB3	YML069W	inviable	systematic mutation set	large-scale survey	null	S288C	Giaever G, et al. (2002) PMID:12140549
POL1	YNL102W	inviable	systematic mutation set	large-scale survey	null	S288C	Giaever G, et al. (2002) PMID:12140549
POL12	YBL035C	inviable	systematic mutation set	large-scale survey	null	S288C	Giaever G, et al. (2002) PMID:12140549
POL2	YNL262W	inviable	systematic mutation set	large-scale survey	null	S288C	Giaever G, et al. (2002) PMID:12140549
POL3	YDL102W	inviable	systematic mutation set	large-scale survey	null	S288C	Giaever G, et al. (2002) PMID:12140549
POL30	YBR088C	inviable	systematic mutation set	large-scale survey	null	S288C	Giaever G, et al. (2002) PMID:12140549
POL31	YJR006W	inviable	systematic mutation set	large-scale survey	null	S288C	Giaever G, et al. (2002) PMID:12140549
POL5	YEL055C	inviable	systematic mutation set	large-scale survey	null	S288C	Giaever G, et al. (2002) PMID:12140549
POP1	YNL221C	inviable	systematic mutation set	large-scale survey	null	S288C	Giaever G, et al. (2002) PMID:12140549
POP2	YNR052C	inviable	systematic mutation set comparison of deletion mutant phenotypes between S288C and Sigma1278b strains	large-scale survey	null	Sigma1278b	Dowell RD, et al. (2010) PMID:20413493
POP3	YNL282W	inviable	systematic mutation set	large-scale survey	null	S288C	Giaever G, et al. (2002) PMID:12140549
POP4	YBR257W	inviable	systematic mutation set	large-scale survey	null	S288C	Giaever G, et al. (2002) PMID:12140549
POP5	YAL033W	inviable	systematic mutation set	large-scale survey	null	S288C	Giaever G, et al. (2002) PMID:12140549
POP6	YGR030C	inviable	systematic mutation set	large-scale survey	null	S288C	Giaever G, et al. (2002) PMID:12140549
POP7	YBR167C	inviable	systematic mutation set	large-scale survey	null	S288C	Giaever G, et al. (2002) PMID:12140549
POP8	YBL018C	inviable	systematic mutation set	large-scale survey	null	S288C	Giaever G, et al. (2002) PMID:12140549
PRE1	YER012W	inviable	systematic mutation set	large-scale survey	null	S288C	Giaever G, et al. (2002) PMID:12140549
PRE10	YOR362C	inviable	systematic mutation set	large-scale survey	null	S288C	Giaever G, et al. (2002) PMID:12140549
PRE2	YPR103W	inviable	systematic mutation set	large-scale survey	null	S288C	Giaever G, et al. (2002) PMID:12140549
PRE3	YJL001W	inviable	systematic mutation set	large-scale survey	null	S288C	Giaever G, et al. (2002) PMID:12140549
PRE4	YFR050C	inviable	systematic mutation set	large-scale survey	null	S288C	Giaever G, et al. (2002) PMID:12140549
PRE5	YMR314W	inviable	systematic mutation set	large-scale survey	null	S288C	Giaever G, et al. (2002) PMID:12140549
PRE6	YOL038W	inviable	systematic mutation set	large-scale survey	null	S288C	Giaever G, et al. (2002) PMID:12140549
PRE7	YBL041W	inviable	systematic mutation set	large-scale survey	null	S288C	Giaever G, et al. (2002) PMID:12140549
PRE8	YML092C	inviable	systematic mutation set	large-scale survey	null	S288C	Giaever G, et al. (2002) PMID:12140549
PRI1	YIR008C	inviable	systematic mutation set	large-scale survey	null	S288C	Giaever G, et al. (2002) PMID:12140549
PRI2	YKL045W	inviable	systematic mutation set	large-scale survey	null	S288C	Giaever G, et al. (2002) PMID:12140549
PRO3	YER023W	inviable	systematic mutation set	large-scale survey	null	S288C	Giaever G, et al. (2002) PMID:12140549
PRP11	YDL043C	inviable	systematic mutation set	large-scale survey	null	S288C	Giaever G, et al. (2002) PMID:12140549
PRP16	YKR086W	inviable	systematic mutation set	large-scale survey	null	S288C	Giaever G, et al. (2002) PMID:12140549
PRP19	YLL036C	inviable	systematic mutation set	large-scale survey	null	S288C	Giaever G, et al. (2002) PMID:12140549
PRP2	YNR011C	inviable	systematic mutation set	large-scale survey	null	S288C	Giaever G, et al. (2002) PMID:12140549
PRP21	YJL203W	inviable	systematic mutation set	large-scale survey	null	S288C	Giaever G, et al. (2002) PMID:12140549
PRP22	YER013W	inviable	systematic mutation set	large-scale survey	null	S288C	Giaever G, et al. (2002) PMID:12140549
PRP24	YMR268C	inviable	systematic mutation set	large-scale survey	null	S288C	Giaever G, et al. (2002) PMID:12140549
PRP28	YDR243C	inviable	systematic mutation set	large-scale survey	null	S288C	Giaever G, et al. (2002) PMID:12140549
PRP3	YDR473C	inviable	systematic mutation set	large-scale survey	null	S288C	Giaever G, et al. (2002) PMID:12140549
PRP31	YGR091W	inviable	systematic mutation set	large-scale survey	null	S288C	Giaever G, et al. (2002) PMID:12140549
PRP38	YGR075C	inviable	systematic mutation set	large-scale survey	null	S288C	Giaever G, et al. (2002) PMID:12140549
PRP39	YML046W	inviable	systematic mutation set	large-scale survey	null	S288C	Giaever G, et al. (2002) PMID:12140549
PRP4	YPR178W	inviable	systematic mutation set	large-scale survey	null	S288C	Giaever G, et al. (2002) PMID:12140549
PRP40	YKL012W	inviable	systematic mutation set	large-scale survey	null	S288C	Giaever G, et al. (2002) PMID:12140549
PRP42	YDR235W	inviable	systematic mutation set	large-scale survey	null	S288C	Giaever G, et al. (2002) PMID:12140549
PRP43	YGL120C	inviable	systematic mutation set	large-scale survey	null	S288C	Giaever G, et al. (2002) PMID:12140549
PRP45	YAL032C	inviable	systematic mutation set	large-scale survey	null	S288C	Giaever G, et al. (2002) PMID:12140549
PRP46	YPL151C	inviable	systematic mutation set	large-scale survey	null	S288C	Giaever G, et al. (2002) PMID:12140549
PRP5	YBR237W	inviable	systematic mutation set	large-scale survey	null	S288C	Giaever G, et al. (2002) PMID:12140549
PRP6	YBR055C	inviable	systematic mutation set	large-scale survey	null	S288C	Giaever G, et al. (2002) PMID:12140549
PRP9	YDL030W	inviable	systematic mutation set	large-scale survey	null	S288C	Giaever G, et al. (2002) PMID:12140549
PRT1	YOR361C	inviable	systematic mutation set	large-scale survey	null	S288C	Giaever G, et al. (2002) PMID:12140549
PSA1	YDL055C	inviable	systematic mutation set	large-scale survey	null	S288C	Giaever G, et al. (2002) PMID:12140549
PSE1	YMR308C	inviable	systematic mutation set	large-scale survey	null	S288C	Giaever G, et al. (2002) PMID:12140549
PSF1	YDR013W	inviable	systematic mutation set	large-scale survey	null	S288C	Giaever G, et al. (2002) PMID:12140549
PSF1	YDR013W	inviable	homozygous diploid, systematic mutation set	large-scale survey	null	SK1	Rabitsch KP, et al. (2001) PMID:11470404
PSF2	YJL072C	inviable	systematic mutation set	large-scale survey	null	S288C	Giaever G, et al. (2002) PMID:12140549
PSF3	YOL146W	inviable	systematic mutation set	large-scale survey	null	S288C	Giaever G, et al. (2002) PMID:12140549
PTA1	YAL043C	inviable	systematic mutation set	large-scale survey	null	S288C	Giaever G, et al. (2002) PMID:12140549
PTI1	YGR156W	inviable	systematic mutation set	large-scale survey	null	S288C	Giaever G, et al. (2002) PMID:12140549
PTI1	YGR156W	inviable	homozygous diploid, systematic mutation set	large-scale survey	null	SK1	Rabitsch KP, et al. (2001) PMID:11470404
PTR3	YFR029W	inviable	systematic mutation set	large-scale survey	null	S288C	Giaever G, et al. (2002) PMID:12140549
PUP1	YOR157C	inviable	systematic mutation set	large-scale survey	null	S288C	Giaever G, et al. (2002) PMID:12140549
PUP2	YGR253C	inviable	systematic mutation set	large-scale survey	null	S288C	Giaever G, et al. (2002) PMID:12140549
PUP3	YER094C	inviable	systematic mutation set	large-scale survey	null	S288C	Giaever G, et al. (2002) PMID:12140549
PWP1	YLR196W	inviable	systematic mutation set	large-scale survey	null	S288C	Giaever G, et al. (2002) PMID:12140549
PWP2	YCR057C	inviable	systematic mutation set	large-scale survey	null	S288C	Giaever G, et al. (2002) PMID:12140549
PXR1	YGR280C	inviable	systematic mutation set	large-scale survey	null	S288C	Giaever G, et al. (2002) PMID:12140549
PZF1	YPR186C	inviable	systematic mutation set	large-scale survey	null	S288C	Giaever G, et al. (2002) PMID:12140549
QNS1	YHR074W	inviable	systematic mutation set	large-scale survey	null	S288C	Giaever G, et al. (2002) PMID:12140549
QRI1	YDL103C	inviable	systematic mutation set	large-scale survey	null	S288C	Giaever G, et al. (2002) PMID:12140549
RAD3	YER171W	inviable	systematic mutation set	large-scale survey	null	S288C	Giaever G, et al. (2002) PMID:12140549
RAD53	YPL153C	inviable	systematic mutation set	large-scale survey	null	S288C	Giaever G, et al. (2002) PMID:12140549
RAM2	YKL019W	inviable	systematic mutation set	large-scale survey	null	S288C	Giaever G, et al. (2002) PMID:12140549
RAP1	YNL216W	inviable	systematic mutation set	large-scale survey	null	S288C	Giaever G, et al. (2002) PMID:12140549
RAT1	YOR048C	inviable	systematic mutation set	large-scale survey	null	S288C	Giaever G, et al. (2002) PMID:12140549
RBA50	YDR527W	inviable	systematic mutation set	large-scale survey	null	S288C	Giaever G, et al. (2002) PMID:12140549
RCL1	YOL010W	inviable	systematic mutation set	large-scale survey	null	S288C	Giaever G, et al. (2002) PMID:12140549
RDS3	YPR094W	inviable	systematic mutation set	large-scale survey	null	S288C	Giaever G, et al. (2002) PMID:12140549
REA1	YLR106C	inviable	systematic mutation set	large-scale survey	null	S288C	Giaever G, et al. (2002) PMID:12140549
REB1	YBR049C	inviable	systematic mutation set	large-scale survey	null	S288C	Giaever G, et al. (2002) PMID:12140549
RER2	YBR002C	inviable	systematic mutation set	large-scale survey	null	S288C	Giaever G, et al. (2002) PMID:12140549
RET1	YOR207C	inviable	systematic mutation set	large-scale survey	null	S288C	Giaever G, et al. (2002) PMID:12140549
RET2	YFR051C	inviable	systematic mutation set	large-scale survey	null	S288C	Giaever G, et al. (2002) PMID:12140549
RET2	YFR051C	inviable	systematic mutation set comparison of deletion mutant phenotypes between S288C and Sigma1278b strains	large-scale survey	null	S288C	Dowell RD, et al. (2010) PMID:20413493
RET3	YPL010W	inviable	systematic mutation set	large-scale survey	null	S288C	Giaever G, et al. (2002) PMID:12140549
RFA1	YAR007C	inviable	systematic mutation set	large-scale survey	null	S288C	Giaever G, et al. (2002) PMID:12140549
RFA2	YNL312W	inviable	systematic mutation set	large-scale survey	null	S288C	Giaever G, et al. (2002) PMID:12140549
RFA3	YJL173C	inviable	systematic mutation set	large-scale survey	null	S288C	Giaever G, et al. (2002) PMID:12140549
RFC1	YOR217W	inviable	systematic mutation set	large-scale survey	null	S288C	Giaever G, et al. (2002) PMID:12140549
RFC2	YJR068W	inviable	systematic mutation set	large-scale survey	null	S288C	Giaever G, et al. (2002) PMID:12140549
RFC3	YNL290W	inviable	systematic mutation set	large-scale survey	null	S288C	Giaever G, et al. (2002) PMID:12140549
RFC4	YOL094C	inviable	systematic mutation set	large-scale survey	null	S288C	Giaever G, et al. (2002) PMID:12140549
RFC5	YBR087W	inviable	systematic mutation set	large-scale survey	null	S288C	Giaever G, et al. (2002) PMID:12140549
RFT1	YBL020W	inviable	systematic mutation set	large-scale survey	null	S288C	Giaever G, et al. (2002) PMID:12140549
RGR1	YLR071C	inviable	systematic mutation set	large-scale survey	null	S288C	Giaever G, et al. (2002) PMID:12140549
RHO1	YPR165W	inviable	systematic mutation set	large-scale survey	null	S288C	Giaever G, et al. (2002) PMID:12140549
RHO3	YIL118W	inviable	systematic mutation set	large-scale survey	null	S288C	Giaever G, et al. (2002) PMID:12140549
RHO3	YIL118W	inviable	systematic mutation set comparison of deletion mutant phenotypes between S288C and Sigma1278b strains	large-scale survey	null	S288C	Dowell RD, et al. (2010) PMID:20413493
RIA1	YNL163C	inviable	systematic mutation set	large-scale survey	null	S288C	Giaever G, et al. (2002) PMID:12140549
RIB2	YOL066C	inviable	systematic mutation set	large-scale survey	null	S288C	Giaever G, et al. (2002) PMID:12140549
RIB3	YDR487C	inviable	systematic mutation set	large-scale survey	null	S288C	Giaever G, et al. (2002) PMID:12140549
RIB5	YBR256C	inviable	systematic mutation set	large-scale survey	null	S288C	Giaever G, et al. (2002) PMID:12140549
RIB7	YBR153W	inviable	systematic mutation set	large-scale survey	null	S288C	Giaever G, et al. (2002) PMID:12140549
RIM2	YBR192W	inviable	systematic mutation set	large-scale survey	null	S288C	Giaever G, et al. (2002) PMID:12140549
RIO1	YOR119C	inviable	systematic mutation set	large-scale survey	null	S288C	Giaever G, et al. (2002) PMID:12140549
RIO2	YNL207W	inviable	systematic mutation set	large-scale survey	null	S288C	Giaever G, et al. (2002) PMID:12140549
RIX1	YHR197W	inviable	systematic mutation set	large-scale survey	null	S288C	Giaever G, et al. (2002) PMID:12140549
RIX7	YLL034C	inviable	systematic mutation set	large-scale survey	null	S288C	Giaever G, et al. (2002) PMID:12140549
RKI1	YOR095C	inviable	systematic mutation set	large-scale survey	null	S288C	Giaever G, et al. (2002) PMID:12140549
RLI1	YDR091C	inviable	systematic mutation set	large-scale survey	null	S288C	Giaever G, et al. (2002) PMID:12140549
RLP24	YLR009W	inviable	systematic mutation set	large-scale survey	null	S288C	Giaever G, et al. (2002) PMID:12140549
RLP7	YNL002C	inviable	systematic mutation set	large-scale survey	null	S288C	Giaever G, et al. (2002) PMID:12140549
RMP1	YLR145W	inviable	systematic mutation set	large-scale survey	null	S288C	Giaever G, et al. (2002) PMID:12140549
RNA1	YMR235C	inviable	systematic mutation set	large-scale survey	null	S288C	Giaever G, et al. (2002) PMID:12140549
RNA14	YMR061W	inviable	systematic mutation set	large-scale survey	null	S288C	Giaever G, et al. (2002) PMID:12140549
RNA15	YGL044C	inviable	systematic mutation set	large-scale survey	null	S288C	Giaever G, et al. (2002) PMID:12140549
RNR2	YJL026W	inviable	systematic mutation set	large-scale survey	null	S288C	Giaever G, et al. (2002) PMID:12140549
RNT1	YMR239C	inviable	systematic mutation set	large-scale survey	null	S288C	Giaever G, et al. (2002) PMID:12140549
ROK1	YGL171W	inviable	systematic mutation set	large-scale survey	null	S288C	Giaever G, et al. (2002) PMID:12140549
ROM2	YLR371W	inviable	systematic mutation set comparison of deletion mutant phenotypes between S288C and Sigma1278b strains	large-scale survey	null	Sigma1278b	Dowell RD, et al. (2010) PMID:20413493
ROT1	YMR200W	inviable	systematic mutation set	large-scale survey	null	S288C	Giaever G, et al. (2002) PMID:12140549
RPA135	YPR010C	inviable	systematic mutation set	large-scale survey	null	S288C	Giaever G, et al. (2002) PMID:12140549
RPA190	YOR341W	inviable	systematic mutation set	large-scale survey	null	S288C	Giaever G, et al. (2002) PMID:12140549
RPA43	YOR340C	inviable	systematic mutation set	large-scale survey	null	S288C	Giaever G, et al. (2002) PMID:12140549
RPB10	YOR210W	inviable	systematic mutation set	large-scale survey	null	S288C	Giaever G, et al. (2002) PMID:12140549
RPB11	YOL005C	inviable	systematic mutation set	large-scale survey	null	S288C	Giaever G, et al. (2002) PMID:12140549
RPB2	YOR151C	inviable	systematic mutation set	large-scale survey	null	S288C	Giaever G, et al. (2002) PMID:12140549
RPB3	YIL021W	inviable	systematic mutation set	large-scale survey	null	S288C	Giaever G, et al. (2002) PMID:12140549
RPB5	YBR154C	inviable	systematic mutation set	large-scale survey	null	S288C	Giaever G, et al. (2002) PMID:12140549
RPB7	YDR404C	inviable	systematic mutation set	large-scale survey	null	S288C	Giaever G, et al. (2002) PMID:12140549
RPB8	YOR224C	inviable	systematic mutation set	large-scale survey	null	S288C	Giaever G, et al. (2002) PMID:12140549
RPC10	YHR143W-A	inviable	systematic mutation set	large-scale survey	null	S288C	Giaever G, et al. (2002) PMID:12140549
RPC11	YDR045C	inviable	systematic mutation set	large-scale survey	null	S288C	Giaever G, et al. (2002) PMID:12140549
RPC17	YJL011C	inviable	systematic mutation set	large-scale survey	null	S288C	Giaever G, et al. (2002) PMID:12140549
RPC19	YNL113W	inviable	systematic mutation set	large-scale survey	null	S288C	Giaever G, et al. (2002) PMID:12140549
RPC25	YKL144C	inviable	systematic mutation set	large-scale survey	null	S288C	Giaever G, et al. (2002) PMID:12140549
RPC31	YNL151C	inviable	systematic mutation set	large-scale survey	null	S288C	Giaever G, et al. (2002) PMID:12140549
RPC34	YNR003C	inviable	systematic mutation set	large-scale survey	null	S288C	Giaever G, et al. (2002) PMID:12140549
RPC37	YKR025W	inviable	systematic mutation set	large-scale survey	null	S288C	Giaever G, et al. (2002) PMID:12140549
RPC40	YPR110C	inviable	systematic mutation set	large-scale survey	null	S288C	Giaever G, et al. (2002) PMID:12140549
RPC53	YDL150W	inviable	systematic mutation set	large-scale survey	null	S288C	Giaever G, et al. (2002) PMID:12140549
RPC82	YPR190C	inviable	systematic mutation set	large-scale survey	null	S288C	Giaever G, et al. (2002) PMID:12140549
RPF1	YHR088W	inviable	systematic mutation set	large-scale survey	null	S288C	Giaever G, et al. (2002) PMID:12140549
RPF2	YKR081C	inviable	systematic mutation set	large-scale survey	null	S288C	Giaever G, et al. (2002) PMID:12140549
RPG1	YBR079C	inviable	systematic mutation set	large-scale survey	null	S288C	Giaever G, et al. (2002) PMID:12140549
RPL10	YLR075W	inviable	systematic mutation set	large-scale survey	null	S288C	Giaever G, et al. (2002) PMID:12140549
RPL15A	YLR029C	inviable	systematic mutation set	large-scale survey	null	S288C	Giaever G, et al. (2002) PMID:12140549
RPL17A	YKL180W	inviable	systematic mutation set	large-scale survey	null	S288C	Giaever G, et al. (2002) PMID:12140549
RPL18A	YOL120C	inviable	systematic mutation set	large-scale survey	null	S288C	Giaever G, et al. (2002) PMID:12140549
RPL25	YOL127W	inviable	systematic mutation set	large-scale survey	null	S288C	Giaever G, et al. (2002) PMID:12140549
RPL28	YGL103W	inviable	systematic mutation set	large-scale survey	null	S288C	Giaever G, et al. (2002) PMID:12140549
RPL3	YOR063W	inviable	systematic mutation set	large-scale survey	null	S288C	Giaever G, et al. (2002) PMID:12140549
RPL30	YGL030W	inviable	systematic mutation set	large-scale survey	null	S288C	Giaever G, et al. (2002) PMID:12140549
RPL32	YBL092W	inviable	systematic mutation set	large-scale survey	null	S288C	Giaever G, et al. (2002) PMID:12140549
RPL33A	YPL143W	inviable	systematic mutation set	large-scale survey	null	S288C	Giaever G, et al. (2002) PMID:12140549
RPL42A	YNL162W	inviable	systematic mutation set	large-scale survey	null	S288C	Giaever G, et al. (2002) PMID:12140549
RPL5	YPL131W	inviable	systematic mutation set	large-scale survey	null	S288C	Giaever G, et al. (2002) PMID:12140549
RPM2	YML091C	inviable	systematic mutation set	large-scale survey	null	S288C	Giaever G, et al. (2002) PMID:12140549
RPN11	YFR004W	inviable	systematic mutation set	large-scale survey	null	S288C	Giaever G, et al. (2002) PMID:12140549
RPN12	YFR052W	inviable	systematic mutation set	large-scale survey	null	S288C	Giaever G, et al. (2002) PMID:12140549
RPN2	YIL075C	inviable	systematic mutation set	large-scale survey	null	S288C	Giaever G, et al. (2002) PMID:12140549
RPN3	YER021W	inviable	systematic mutation set	large-scale survey	null	S288C	Giaever G, et al. (2002) PMID:12140549
RPN5	YDL147W	inviable	systematic mutation set	large-scale survey	null	S288C	Giaever G, et al. (2002) PMID:12140549
RPN6	YDL097C	inviable	systematic mutation set	large-scale survey	null	S288C	Giaever G, et al. (2002) PMID:12140549
RPN7	YPR108W	inviable	systematic mutation set	large-scale survey	null	S288C	Giaever G, et al. (2002) PMID:12140549
RPN8	YOR261C	inviable	systematic mutation set	large-scale survey	null	S288C	Giaever G, et al. (2002) PMID:12140549
RPN9	YDR427W	inviable	systematic mutation set	large-scale survey	null	S288C	Giaever G, et al. (2002) PMID:12140549
RPO21	YDL140C	inviable	systematic mutation set	large-scale survey	null	S288C	Giaever G, et al. (2002) PMID:12140549
RPO26	YPR187W	inviable	systematic mutation set	large-scale survey	null	S288C	Giaever G, et al. (2002) PMID:12140549
RPO31	YOR116C	inviable	systematic mutation set	large-scale survey	null	S288C	Giaever G, et al. (2002) PMID:12140549
RPP0	YLR340W	inviable	systematic mutation set	large-scale survey	null	S288C	Giaever G, et al. (2002) PMID:12140549
RPP1	YHR062C	inviable	systematic mutation set	large-scale survey	null	S288C	Giaever G, et al. (2002) PMID:12140549
RPR2	YIR015W	inviable	systematic mutation set	large-scale survey	null	S288C	Giaever G, et al. (2002) PMID:12140549
RPS10A	YOR293W	inviable	systematic mutation set comparison of deletion mutant phenotypes between S288C and Sigma1278b strains	large-scale survey	null	Sigma1278b	Dowell RD, et al. (2010) PMID:20413493
RPS13	YDR064W	inviable	systematic mutation set	large-scale survey	null	S288C	Giaever G, et al. (2002) PMID:12140549
RPS15	YOL040C	inviable	systematic mutation set	large-scale survey	null	S288C	Giaever G, et al. (2002) PMID:12140549
RPS2	YGL123W	inviable	systematic mutation set	large-scale survey	null	S288C	Giaever G, et al. (2002) PMID:12140549
RPS20	YHL015W	inviable	systematic mutation set	large-scale survey	null	S288C	Giaever G, et al. (2002) PMID:12140549
RPS3	YNL178W	inviable	systematic mutation set	large-scale survey	null	S288C	Giaever G, et al. (2002) PMID:12140549
RPS31	YLR167W	inviable	systematic mutation set	large-scale survey	null	S288C	Giaever G, et al. (2002) PMID:12140549
RPS5	YJR123W	inviable	systematic mutation set	large-scale survey	null	S288C	Giaever G, et al. (2002) PMID:12140549
RPT1	YKL145W	inviable	systematic mutation set	large-scale survey	null	S288C	Giaever G, et al. (2002) PMID:12140549
RPT2	YDL007W	inviable	systematic mutation set	large-scale survey	null	S288C	Giaever G, et al. (2002) PMID:12140549
RPT3	YDR394W	inviable	systematic mutation set	large-scale survey	null	S288C	Giaever G, et al. (2002) PMID:12140549
RPT4	YOR259C	inviable	systematic mutation set	large-scale survey	null	S288C	Giaever G, et al. (2002) PMID:12140549
RPT5	YOR117W	inviable	systematic mutation set	large-scale survey	null	S288C	Giaever G, et al. (2002) PMID:12140549
RPT6	YGL048C	inviable	systematic mutation set	large-scale survey	null	S288C	Giaever G, et al. (2002) PMID:12140549
RRB1	YMR131C	inviable	systematic mutation set	large-scale survey	null	S288C	Giaever G, et al. (2002) PMID:12140549
RRN11	YML043C	inviable	systematic mutation set	large-scale survey	null	S288C	Giaever G, et al. (2002) PMID:12140549
RRN3	YKL125W	inviable	systematic mutation set	large-scale survey	null	S288C	Giaever G, et al. (2002) PMID:12140549
RRN5	YLR141W	inviable	systematic mutation set	large-scale survey	null	S288C	Giaever G, et al. (2002) PMID:12140549
RRN6	YBL014C	inviable	systematic mutation set	large-scale survey	null	S288C	Giaever G, et al. (2002) PMID:12140549
RRN7	YJL025W	inviable	systematic mutation set	large-scale survey	null	S288C	Giaever G, et al. (2002) PMID:12140549
RRN9	YMR270C	inviable	systematic mutation set	large-scale survey	null	S288C	Giaever G, et al. (2002) PMID:12140549
RRP1	YDR087C	inviable	systematic mutation set	large-scale survey	null	S288C	Giaever G, et al. (2002) PMID:12140549
RRP12	YPL012W	inviable	systematic mutation set	large-scale survey	null	S288C	Giaever G, et al. (2002) PMID:12140549
RRP14	YKL082C	inviable	systematic mutation set	large-scale survey	null	S288C	Giaever G, et al. (2002) PMID:12140549
RRP15	YPR143W	inviable	systematic mutation set	large-scale survey	null	S288C	Giaever G, et al. (2002) PMID:12140549
RRP17	YDR412W	inviable	systematic mutation set	large-scale survey	null	S288C	Giaever G, et al. (2002) PMID:12140549
RRP3	YHR065C	inviable	systematic mutation set	large-scale survey	null	S288C	Giaever G, et al. (2002) PMID:12140549
RRP36	YOR287C	inviable	systematic mutation set	large-scale survey	null	S288C	Giaever G, et al. (2002) PMID:12140549
RRP4	YHR069C	inviable	systematic mutation set	large-scale survey	null	S288C	Giaever G, et al. (2002) PMID:12140549
RRP42	YDL111C	inviable	systematic mutation set	large-scale survey	null	S288C	Giaever G, et al. (2002) PMID:12140549
RRP43	YCR035C	inviable	systematic mutation set	large-scale survey	null	S288C	Giaever G, et al. (2002) PMID:12140549
RRP45	YDR280W	inviable	systematic mutation set	large-scale survey	null	S288C	Giaever G, et al. (2002) PMID:12140549
RRP46	YGR095C	inviable	systematic mutation set	large-scale survey	null	S288C	Giaever G, et al. (2002) PMID:12140549
RRP5	YMR229C	inviable	systematic mutation set	large-scale survey	null	S288C	Giaever G, et al. (2002) PMID:12140549
RRP7	YCL031C	inviable	systematic mutation set	large-scale survey	null	S288C	Giaever G, et al. (2002) PMID:12140549
RRP9	YPR137W	inviable	systematic mutation set	large-scale survey	null	S288C	Giaever G, et al. (2002) PMID:12140549
RRS1	YOR294W	inviable	systematic mutation set	large-scale survey	null	S288C	Giaever G, et al. (2002) PMID:12140549
RSA4	YCR072C	inviable	systematic mutation set	large-scale survey	null	S288C	Giaever G, et al. (2002) PMID:12140549
RSC3	YDR303C	inviable	systematic mutation set	large-scale survey	null	S288C	Giaever G, et al. (2002) PMID:12140549
RSC4	YKR008W	inviable	systematic mutation set	large-scale survey	null	S288C	Giaever G, et al. (2002) PMID:12140549
RSC58	YLR033W	inviable	systematic mutation set	large-scale survey	null	S288C	Giaever G, et al. (2002) PMID:12140549
RSC6	YCR052W	inviable	systematic mutation set	large-scale survey	null	S288C	Giaever G, et al. (2002) PMID:12140549
RSC8	YFR037C	inviable	systematic mutation set	large-scale survey	null	S288C	Giaever G, et al. (2002) PMID:12140549
RSC9	YML127W	inviable	systematic mutation set	large-scale survey	null	S288C	Giaever G, et al. (2002) PMID:12140549
RSE1	YML049C	inviable	systematic mutation set	large-scale survey	null	S288C	Giaever G, et al. (2002) PMID:12140549
RSM10	YDR041W	inviable	systematic mutation set	large-scale survey	null	S288C	Giaever G, et al. (2002) PMID:12140549
RSP5	YER125W	inviable	systematic mutation set	large-scale survey	null	S288C	Giaever G, et al. (2002) PMID:12140549
RTP1	YMR185W	inviable	systematic mutation set	large-scale survey	null	S288C	Giaever G, et al. (2002) PMID:12140549
RTS2	YOR077W	inviable	systematic mutation set	large-scale survey	null	S288C	Giaever G, et al. (2002) PMID:12140549
RTT105	YER104W	inviable	systematic mutation set	large-scale survey	null	S288C	Giaever G, et al. (2002) PMID:12140549
RVB1	YDR190C	inviable	systematic mutation set	large-scale survey	null	S288C	Giaever G, et al. (2002) PMID:12140549
RVB2	YPL235W	inviable	systematic mutation set	large-scale survey	null	S288C	Giaever G, et al. (2002) PMID:12140549
SAD1	YFR005C	inviable	systematic mutation set	large-scale survey	null	S288C	Giaever G, et al. (2002) PMID:12140549
SAH1	YER043C	inviable	systematic mutation set	large-scale survey	null	S288C	Giaever G, et al. (2002) PMID:12140549
SAM35	YHR083W	inviable	systematic mutation set	large-scale survey	null	S288C	Giaever G, et al. (2002) PMID:12140549
SAM50	YNL026W	inviable	systematic mutation set	large-scale survey	null	S288C	Giaever G, et al. (2002) PMID:12140549
SAR1	YPL218W	inviable	systematic mutation set	large-scale survey	null	S288C	Giaever G, et al. (2002) PMID:12140549
SAS10	YDL153C	inviable	systematic mutation set	large-scale survey	null	S288C	Giaever G, et al. (2002) PMID:12140549
SBH2	YER019C-A	inviable	systematic mutation set comparison of deletion mutant phenotypes between S288C and Sigma1278b strains	large-scale survey	null	Sigma1278b	Dowell RD, et al. (2010) PMID:20413493
SCC2	YDR180W	inviable	systematic mutation set	large-scale survey	null	S288C	Giaever G, et al. (2002) PMID:12140549
SCC4	YER147C	inviable	systematic mutation set	large-scale survey	null	S288C	Giaever G, et al. (2002) PMID:12140549
SCD5	YOR329C	inviable	systematic mutation set	large-scale survey	null	S288C	Giaever G, et al. (2002) PMID:12140549
SCL1	YGL011C	inviable	systematic mutation set	large-scale survey	null	S288C	Giaever G, et al. (2002) PMID:12140549
SCM3	YDL139C	inviable	systematic mutation set	large-scale survey	null	S288C	Giaever G, et al. (2002) PMID:12140549
SDA1	YGR245C	inviable	systematic mutation set	large-scale survey	null	S288C	Giaever G, et al. (2002) PMID:12140549
SDH3	YKL141W	inviable	systematic mutation set	large-scale survey	null	S288C	Giaever G, et al. (2002) PMID:12140549
SDO1	YLR022C	inviable	systematic mutation set	large-scale survey	null	S288C	Giaever G, et al. (2002) PMID:12140549
SDS22	YKL193C	inviable	systematic mutation set	large-scale survey	null	S288C	Giaever G, et al. (2002) PMID:12140549
SEC1	YDR164C	inviable	systematic mutation set	large-scale survey	null	S288C	Giaever G, et al. (2002) PMID:12140549
SEC10	YLR166C	inviable	systematic mutation set	large-scale survey	null	S288C	Giaever G, et al. (2002) PMID:12140549
SEC11	YIR022W	inviable	systematic mutation set	large-scale survey	null	S288C	Giaever G, et al. (2002) PMID:12140549
SEC12	YNR026C	inviable	systematic mutation set	large-scale survey	null	S288C	Giaever G, et al. (2002) PMID:12140549
SEC13	YLR208W	inviable	systematic mutation set	large-scale survey	null	S288C	Giaever G, et al. (2002) PMID:12140549
SEC14	YMR079W	inviable	systematic mutation set	large-scale survey	null	S288C	Giaever G, et al. (2002) PMID:12140549
SEC15	YGL233W	inviable	systematic mutation set	large-scale survey	null	S288C	Giaever G, et al. (2002) PMID:12140549
SEC16	YPL085W	inviable	systematic mutation set	large-scale survey	null	S288C	Giaever G, et al. (2002) PMID:12140549
SEC17	YBL050W	inviable	systematic mutation set	large-scale survey	null	S288C	Giaever G, et al. (2002) PMID:12140549
SEC18	YBR080C	inviable	systematic mutation set	large-scale survey	null	S288C	Giaever G, et al. (2002) PMID:12140549
SEC2	YNL272C	inviable	systematic mutation set	large-scale survey	null	S288C	Giaever G, et al. (2002) PMID:12140549
SEC20	YDR498C	inviable	systematic mutation set	large-scale survey	null	S288C	Giaever G, et al. (2002) PMID:12140549
SEC21	YNL287W	inviable	systematic mutation set	large-scale survey	null	S288C	Giaever G, et al. (2002) PMID:12140549
SEC23	YPR181C	inviable	systematic mutation set	large-scale survey	null	S288C	Giaever G, et al. (2002) PMID:12140549
SEC24	YIL109C	inviable	systematic mutation set	large-scale survey	null	S288C	Giaever G, et al. (2002) PMID:12140549
SEC26	YDR238C	inviable	systematic mutation set	large-scale survey	null	S288C	Giaever G, et al. (2002) PMID:12140549
SEC27	YGL137W	inviable	systematic mutation set	large-scale survey	null	S288C	Giaever G, et al. (2002) PMID:12140549
SEC3	YER008C	inviable	systematic mutation set	large-scale survey	null	S288C	Giaever G, et al. (2002) PMID:12140549
SEC31	YDL195W	inviable	systematic mutation set	large-scale survey	null	S288C	Giaever G, et al. (2002) PMID:12140549
SEC39	YLR440C	inviable	systematic mutation set	large-scale survey	null	S288C	Giaever G, et al. (2002) PMID:12140549
SEC4	YFL005W	inviable	systematic mutation set	large-scale survey	null	S288C	Giaever G, et al. (2002) PMID:12140549
SEC5	YDR166C	inviable	systematic mutation set	large-scale survey	null	S288C	Giaever G, et al. (2002) PMID:12140549
SEC53	YFL045C	inviable	systematic mutation set	large-scale survey	null	S288C	Giaever G, et al. (2002) PMID:12140549
SEC59	YMR013C	inviable	systematic mutation set	large-scale survey	null	S288C	Giaever G, et al. (2002) PMID:12140549
SEC6	YIL068C	inviable	systematic mutation set	large-scale survey	null	S288C	Giaever G, et al. (2002) PMID:12140549
SEC61	YLR378C	inviable	systematic mutation set	large-scale survey	null	S288C	Giaever G, et al. (2002) PMID:12140549
SEC62	YPL094C	inviable	systematic mutation set	large-scale survey	null	S288C	Giaever G, et al. (2002) PMID:12140549
SEC63	YOR254C	inviable	systematic mutation set	large-scale survey	null	S288C	Giaever G, et al. (2002) PMID:12140549
SEC65	YML105C	inviable	systematic mutation set	large-scale survey	null	S288C	Giaever G, et al. (2002) PMID:12140549
SEC7	YDR170C	inviable	systematic mutation set	large-scale survey	null	S288C	Giaever G, et al. (2002) PMID:12140549
SEC8	YPR055W	inviable	systematic mutation set	large-scale survey	null	S288C	Giaever G, et al. (2002) PMID:12140549
SEC9	YGR009C	inviable	systematic mutation set	large-scale survey	null	S288C	Giaever G, et al. (2002) PMID:12140549
SED5	YLR026C	inviable	systematic mutation set	large-scale survey	null	S288C	Giaever G, et al. (2002) PMID:12140549
SEN1	YLR430W	inviable	systematic mutation set	large-scale survey	null	S288C	Giaever G, et al. (2002) PMID:12140549
SEN15	YMR059W	inviable	systematic mutation set	large-scale survey	null	S288C	Giaever G, et al. (2002) PMID:12140549
SEN2	YLR105C	inviable	systematic mutation set	large-scale survey	null	S288C	Giaever G, et al. (2002) PMID:12140549
SEN34	YAR008W	inviable	systematic mutation set	large-scale survey	null	S288C	Giaever G, et al. (2002) PMID:12140549
SEN54	YPL083C	inviable	systematic mutation set	large-scale survey	null	S288C	Giaever G, et al. (2002) PMID:12140549
SES1	YDR023W	inviable	systematic mutation set	large-scale survey	null	S288C	Giaever G, et al. (2002) PMID:12140549
SFH1	YLR321C	inviable	systematic mutation set	large-scale survey	null	S288C	Giaever G, et al. (2002) PMID:12140549
SFI1	YLL003W	inviable	systematic mutation set	large-scale survey	null	S288C	Giaever G, et al. (2002) PMID:12140549
SFT1	YKL006C-A	inviable	systematic mutation set	large-scale survey	null	S288C	Giaever G, et al. (2002) PMID:12140549
SGD1	YLR336C	inviable	systematic mutation set	large-scale survey	null	S288C	Giaever G, et al. (2002) PMID:12140549
SGT1	YOR057W	inviable	systematic mutation set	large-scale survey	null	S288C	Giaever G, et al. (2002) PMID:12140549
SGV1	YPR161C	inviable	systematic mutation set	large-scale survey	null	S288C	Giaever G, et al. (2002) PMID:12140549
SHQ1	YIL104C	inviable	systematic mutation set	large-scale survey	null	S288C	Giaever G, et al. (2002) PMID:12140549
SHR3	YDL212W	inviable	systematic mutation set	large-scale survey	null	S288C	Giaever G, et al. (2002) PMID:12140549
SIS1	YNL007C	inviable	systematic mutation set	large-scale survey	null	S288C	Giaever G, et al. (2002) PMID:12140549
SKI6	YGR195W	inviable	systematic mutation set	large-scale survey	null	S288C	Giaever G, et al. (2002) PMID:12140549
SKI7	YOR076C	inviable	systematic mutation set comparison of deletion mutant phenotypes between S288C and Sigma1278b strains	large-scale survey	null	Sigma1278b	Dowell RD, et al. (2010) PMID:20413493
SKI8	YGL213C	inviable	systematic mutation set comparison of deletion mutant phenotypes between S288C and Sigma1278b strains	large-scale survey	null	Sigma1278b	Dowell RD, et al. (2010) PMID:20413493
SKP1	YDR328C	inviable	systematic mutation set	large-scale survey	null	S288C	Giaever G, et al. (2002) PMID:12140549
SLD2	YKL108W	inviable	systematic mutation set	large-scale survey	null	S288C	Giaever G, et al. (2002) PMID:12140549
SLD3	YGL113W	inviable	systematic mutation set	large-scale survey	null	S288C	Giaever G, et al. (2002) PMID:12140549
SLD5	YDR489W	inviable	systematic mutation set	large-scale survey	null	S288C	Giaever G, et al. (2002) PMID:12140549
SLD7	YOR060C	inviable	systematic mutation set	large-scale survey	null	S288C	Giaever G, et al. (2002) PMID:12140549
SLN1	YIL147C	inviable	systematic mutation set	large-scale survey	null	S288C	Giaever G, et al. (2002) PMID:12140549
SLU7	YDR088C	inviable	systematic mutation set	large-scale survey	null	S288C	Giaever G, et al. (2002) PMID:12140549
SLY1	YDR189W	inviable	systematic mutation set	large-scale survey	null	S288C	Giaever G, et al. (2002) PMID:12140549
SMC1	YFL008W	inviable	systematic mutation set	large-scale survey	null	S288C	Giaever G, et al. (2002) PMID:12140549
SMC2	YFR031C	inviable	systematic mutation set	large-scale survey	null	S288C	Giaever G, et al. (2002) PMID:12140549
SMC3	YJL074C	inviable	systematic mutation set	large-scale survey	null	S288C	Giaever G, et al. (2002) PMID:12140549
SMC4	YLR086W	inviable	systematic mutation set	large-scale survey	null	S288C	Giaever G, et al. (2002) PMID:12140549
SMC5	YOL034W	inviable	systematic mutation set	large-scale survey	null	S288C	Giaever G, et al. (2002) PMID:12140549
SMD1	YGR074W	inviable	systematic mutation set	large-scale survey	null	S288C	Giaever G, et al. (2002) PMID:12140549
SMD2	YLR275W	inviable	systematic mutation set	large-scale survey	null	S288C	Giaever G, et al. (2002) PMID:12140549
SMD3	YLR147C	inviable	systematic mutation set	large-scale survey	null	S288C	Giaever G, et al. (2002) PMID:12140549
SME1	YOR159C	inviable	systematic mutation set	large-scale survey	null	S288C	Giaever G, et al. (2002) PMID:12140549
SMP3	YOR149C	inviable	systematic mutation set	large-scale survey	null	S288C	Giaever G, et al. (2002) PMID:12140549
SMT3	YDR510W	inviable	systematic mutation set	large-scale survey	null	S288C	Giaever G, et al. (2002) PMID:12140549
SMX2	YFL017W-A	inviable	systematic mutation set	large-scale survey	null	S288C	Giaever G, et al. (2002) PMID:12140549
SMX3	YPR182W	inviable	systematic mutation set	large-scale survey	null	S288C	Giaever G, et al. (2002) PMID:12140549
SND3	YBR106W	inviable	systematic mutation set comparison of deletion mutant phenotypes between S288C and Sigma1278b strains	large-scale survey	null	Sigma1278b	Dowell RD, et al. (2010) PMID:20413493
SNM1	YDR478W	inviable	systematic mutation set	large-scale survey	null	S288C	Giaever G, et al. (2002) PMID:12140549
SNP1	YIL061C	inviable	systematic mutation set	large-scale survey	null	S288C	Giaever G, et al. (2002) PMID:12140549
SNT309	YPR101W	inviable	systematic mutation set comparison of deletion mutant phenotypes between S288C and Sigma1278b strains	large-scale survey	null	Sigma1278b	Dowell RD, et al. (2010) PMID:20413493
SNU114	YKL173W	inviable	systematic mutation set	large-scale survey	null	S288C	Giaever G, et al. (2002) PMID:12140549
SNU13	YEL026W	inviable	systematic mutation set	large-scale survey	null	S288C	Giaever G, et al. (2002) PMID:12140549
SNU23	YDL098C	inviable	systematic mutation set	large-scale survey	null	S288C	Giaever G, et al. (2002) PMID:12140549
SNU56	YDR240C	inviable	systematic mutation set	large-scale survey	null	S288C	Giaever G, et al. (2002) PMID:12140549
SNU71	YGR013W	inviable	systematic mutation set	large-scale survey	null	S288C	Giaever G, et al. (2002) PMID:12140549
SOF1	YLL011W	inviable	systematic mutation set	large-scale survey	null	S288C	Giaever G, et al. (2002) PMID:12140549
SOG2	YOR353C	inviable	systematic mutation set	large-scale survey	null	S288C	Giaever G, et al. (2002) PMID:12140549
SPB1	YCL054W	inviable	systematic mutation set	large-scale survey	null	S288C	Giaever G, et al. (2002) PMID:12140549
SPB4	YFL002C	inviable	systematic mutation set	large-scale survey	null	S288C	Giaever G, et al. (2002) PMID:12140549
SPC105	YGL093W	inviable	systematic mutation set	large-scale survey	null	S288C	Giaever G, et al. (2002) PMID:12140549
SPC110	YDR356W	inviable	systematic mutation set	large-scale survey	null	S288C	Giaever G, et al. (2002) PMID:12140549
SPC19	YDR201W	inviable	systematic mutation set	large-scale survey	null	S288C	Giaever G, et al. (2002) PMID:12140549
SPC24	YMR117C	inviable	systematic mutation set	large-scale survey	null	S288C	Giaever G, et al. (2002) PMID:12140549
SPC25	YER018C	inviable	systematic mutation set	large-scale survey	null	S288C	Giaever G, et al. (2002) PMID:12140549
SPC29	YPL124W	inviable	systematic mutation set	large-scale survey	null	S288C	Giaever G, et al. (2002) PMID:12140549
SPC3	YLR066W	inviable	systematic mutation set	large-scale survey	null	S288C	Giaever G, et al. (2002) PMID:12140549
SPC34	YKR037C	inviable	systematic mutation set	large-scale survey	null	S288C	Giaever G, et al. (2002) PMID:12140549
SPC42	YKL042W	inviable	systematic mutation set	large-scale survey	null	S288C	Giaever G, et al. (2002) PMID:12140549
SPC97	YHR172W	inviable	systematic mutation set	large-scale survey	null	S288C	Giaever G, et al. (2002) PMID:12140549
SPC98	YNL126W	inviable	systematic mutation set	large-scale survey	null	S288C	Giaever G, et al. (2002) PMID:12140549
SPN1	YPR133C	inviable	systematic mutation set	large-scale survey	null	S288C	Giaever G, et al. (2002) PMID:12140549
SPP2	YOR148C	inviable	systematic mutation set	large-scale survey	null	S288C	Giaever G, et al. (2002) PMID:12140549
SPP381	YBR152W	inviable	systematic mutation set	large-scale survey	null	S288C	Giaever G, et al. (2002) PMID:12140549
SPP382	YLR424W	inviable	systematic mutation set	large-scale survey	null	S288C	Giaever G, et al. (2002) PMID:12140549
SPP41	YDR464W	inviable	systematic mutation set	large-scale survey	null	S288C	Giaever G, et al. (2002) PMID:12140549
SPT14	YPL175W	inviable	systematic mutation set	large-scale survey	null	S288C	Giaever G, et al. (2002) PMID:12140549
SPT15	YER148W	inviable	systematic mutation set	large-scale survey	null	S288C	Giaever G, et al. (2002) PMID:12140549
SPT16	YGL207W	inviable	systematic mutation set	large-scale survey	null	S288C	Giaever G, et al. (2002) PMID:12140549
SPT5	YML010W	inviable	systematic mutation set	large-scale survey	null	S288C	Giaever G, et al. (2002) PMID:12140549
SPT6	YGR116W	inviable	systematic mutation set	large-scale survey	null	S288C	Giaever G, et al. (2002) PMID:12140549
SQT1	YIR012W	inviable	systematic mutation set	large-scale survey	null	S288C	Giaever G, et al. (2002) PMID:12140549
SRB4	YER022W	inviable	systematic mutation set	large-scale survey	null	S288C	Giaever G, et al. (2002) PMID:12140549
SRB6	YBR253W	inviable	systematic mutation set	large-scale survey	null	S288C	Giaever G, et al. (2002) PMID:12140549
SRB7	YDR308C	inviable	systematic mutation set	large-scale survey	null	S288C	Giaever G, et al. (2002) PMID:12140549
SRM1	YGL097W	inviable	systematic mutation set	large-scale survey	null	S288C	Giaever G, et al. (2002) PMID:12140549
SRP1	YNL189W	inviable	systematic mutation set	large-scale survey	null	S288C	Giaever G, et al. (2002) PMID:12140549
SRP101	YDR292C	inviable	systematic mutation set	large-scale survey	null	S288C	Giaever G, et al. (2002) PMID:12140549
SRP101	YDR292C	inviable	systematic mutation set comparison of deletion mutant phenotypes between S288C and Sigma1278b strains	large-scale survey	null	S288C	Dowell RD, et al. (2010) PMID:20413493
SRP102	YKL154W	inviable	systematic mutation set	large-scale survey	null	S288C	Giaever G, et al. (2002) PMID:12140549
SRP102	YKL154W	inviable	systematic mutation set comparison of deletion mutant phenotypes between S288C and Sigma1278b strains	large-scale survey	null	S288C	Dowell RD, et al. (2010) PMID:20413493
SRP14	YDL092W	inviable	systematic mutation set	large-scale survey	null	S288C	Giaever G, et al. (2002) PMID:12140549
SRP14	YDL092W	inviable	systematic mutation set comparison of deletion mutant phenotypes between S288C and Sigma1278b strains	large-scale survey	null	S288C	Dowell RD, et al. (2010) PMID:20413493
SRP21	YKL122C	inviable	systematic mutation set	large-scale survey	null	S288C	Giaever G, et al. (2002) PMID:12140549
SRP21	YKL122C	inviable	systematic mutation set comparison of deletion mutant phenotypes between S288C and Sigma1278b strains	large-scale survey	null	S288C	Dowell RD, et al. (2010) PMID:20413493
SRP54	YPR088C	inviable	systematic mutation set	large-scale survey	null	S288C	Giaever G, et al. (2002) PMID:12140549
SRP68	YPL243W	inviable	systematic mutation set	large-scale survey	null	S288C	Giaever G, et al. (2002) PMID:12140549
SRP68	YPL243W	inviable	systematic mutation set comparison of deletion mutant phenotypes between S288C and Sigma1278b strains	large-scale survey	null	S288C	Dowell RD, et al. (2010) PMID:20413493
SRP72	YPL210C	inviable	systematic mutation set	large-scale survey	null	S288C	Giaever G, et al. (2002) PMID:12140549
SRP72	YPL210C	inviable	systematic mutation set comparison of deletion mutant phenotypes between S288C and Sigma1278b strains	large-scale survey	null	S288C	Dowell RD, et al. (2010) PMID:20413493
SSC1	YJR045C	inviable	systematic mutation set	large-scale survey	null	S288C	Giaever G, et al. (2002) PMID:12140549
SSL1	YLR005W	inviable	systematic mutation set	large-scale survey	null	S288C	Giaever G, et al. (2002) PMID:12140549
SSL2	YIL143C	inviable	systematic mutation set	large-scale survey	null	S288C	Giaever G, et al. (2002) PMID:12140549
SSS1	YDR086C	inviable	systematic mutation set	large-scale survey	null	S288C	Giaever G, et al. (2002) PMID:12140549
SSU72	YNL222W	inviable	systematic mutation set	large-scale survey	null	S288C	Giaever G, et al. (2002) PMID:12140549
SSY1	YDR160W	inviable	systematic mutation set	large-scale survey	null	S288C	Giaever G, et al. (2002) PMID:12140549
SSY5	YJL156C	inviable	systematic mutation set	large-scale survey	null	S288C	Giaever G, et al. (2002) PMID:12140549
STH1	YIL126W	inviable	systematic mutation set	large-scale survey	null	S288C	Giaever G, et al. (2002) PMID:12140549
STN1	YDR082W	inviable	systematic mutation set	large-scale survey	null	S288C	Giaever G, et al. (2002) PMID:12140549
STS1	YIR011C	inviable	systematic mutation set	large-scale survey	null	S288C	Giaever G, et al. (2002) PMID:12140549
STT4	YLR305C	inviable	systematic mutation set	large-scale survey	null	S288C	Giaever G, et al. (2002) PMID:12140549
STU1	YBL034C	inviable	systematic mutation set	large-scale survey	null	S288C	Giaever G, et al. (2002) PMID:12140549
STU2	YLR045C	inviable	systematic mutation set	large-scale survey	null	S288C	Giaever G, et al. (2002) PMID:12140549
SUA5	YGL169W	inviable	systematic mutation set	large-scale survey	null	S288C	Giaever G, et al. (2002) PMID:12140549
SUA7	YPR086W	inviable	systematic mutation set	large-scale survey	null	S288C	Giaever G, et al. (2002) PMID:12140549
SUB2	YDL084W	inviable	systematic mutation set	large-scale survey	null	S288C	Giaever G, et al. (2002) PMID:12140549
SUI1	YNL244C	inviable	systematic mutation set	large-scale survey	null	S288C	Giaever G, et al. (2002) PMID:12140549
SUI2	YJR007W	inviable	systematic mutation set	large-scale survey	null	S288C	Giaever G, et al. (2002) PMID:12140549
SUI3	YPL237W	inviable	systematic mutation set	large-scale survey	null	S288C	Giaever G, et al. (2002) PMID:12140549
SUP35	YDR172W	inviable	systematic mutation set	large-scale survey	null	S288C	Giaever G, et al. (2002) PMID:12140549
SUP45	YBR143C	inviable	systematic mutation set	large-scale survey	null	S288C	Giaever G, et al. (2002) PMID:12140549
SUP61	tS(CGA)C	inviable	systematic mutation set	large-scale survey	null	Other	Bloom-Ackermann Z, et al. (2014) PMID:24453985
SWC4	YGR002C	inviable	systematic mutation set	large-scale survey	null	S288C	Giaever G, et al. (2002) PMID:12140549
SWD2	YKL018W	inviable	systematic mutation set	large-scale survey	null	S288C	Giaever G, et al. (2002) PMID:12140549
SWI1	YPL016W	inviable	systematic mutation set	large-scale survey	null	S288C	Giaever G, et al. (2002) PMID:12140549
SWI6	YLR182W	inviable	systematic mutation set comparison of deletion mutant phenotypes between S288C and Sigma1278b strains	large-scale survey	null	Sigma1278b	Dowell RD, et al. (2010) PMID:20413493
SWP1	YMR149W	inviable	systematic mutation set	large-scale survey	null	S288C	Giaever G, et al. (2002) PMID:12140549
SYF1	YDR416W	inviable	systematic mutation set	large-scale survey	null	S288C	Giaever G, et al. (2002) PMID:12140549
TAD2	YJL035C	inviable	systematic mutation set	large-scale survey	null	S288C	Giaever G, et al. (2002) PMID:12140549
TAD3	YLR316C	inviable	systematic mutation set	large-scale survey	null	S288C	Giaever G, et al. (2002) PMID:12140549
TAF1	YGR274C	inviable	systematic mutation set	large-scale survey	null	S288C	Giaever G, et al. (2002) PMID:12140549
TAF10	YDR167W	inviable	systematic mutation set	large-scale survey	null	S288C	Giaever G, et al. (2002) PMID:12140549
TAF11	YML015C	inviable	systematic mutation set	large-scale survey	null	S288C	Giaever G, et al. (2002) PMID:12140549
TAF12	YDR145W	inviable	systematic mutation set	large-scale survey	null	S288C	Giaever G, et al. (2002) PMID:12140549
TAF13	YML098W	inviable	systematic mutation set	large-scale survey	null	S288C	Giaever G, et al. (2002) PMID:12140549
TAF3	YPL011C	inviable	systematic mutation set	large-scale survey	null	S288C	Giaever G, et al. (2002) PMID:12140549
TAF4	YMR005W	inviable	systematic mutation set	large-scale survey	null	S288C	Giaever G, et al. (2002) PMID:12140549
TAF5	YBR198C	inviable	systematic mutation set	large-scale survey	null	S288C	Giaever G, et al. (2002) PMID:12140549
TAF6	YGL112C	inviable	systematic mutation set	large-scale survey	null	S288C	Giaever G, et al. (2002) PMID:12140549
TAF7	YMR227C	inviable	systematic mutation set	large-scale survey	null	S288C	Giaever G, et al. (2002) PMID:12140549
TAF8	YML114C	inviable	systematic mutation set	large-scale survey	null	S288C	Giaever G, et al. (2002) PMID:12140549
TAF9	YMR236W	inviable	systematic mutation set	large-scale survey	null	S288C	Giaever G, et al. (2002) PMID:12140549
TAH11	YJR046W	inviable	systematic mutation set	large-scale survey	null	S288C	Giaever G, et al. (2002) PMID:12140549
TAH18	YPR048W	inviable	systematic mutation set	large-scale survey	null	S288C	Giaever G, et al. (2002) PMID:12140549
TAM41	YGR046W	inviable	systematic mutation set	large-scale survey	null	S288C	Giaever G, et al. (2002) PMID:12140549
TAO3	YIL129C	inviable	systematic mutation set	large-scale survey	null	S288C	Giaever G, et al. (2002) PMID:12140549
TAP42	YMR028W	inviable	systematic mutation set	large-scale survey	null	S288C	Giaever G, et al. (2002) PMID:12140549
TBF1	YPL128C	inviable	systematic mutation set	large-scale survey	null	S288C	Giaever G, et al. (2002) PMID:12140549
TCP1	YDR212W	inviable	systematic mutation set	large-scale survey	null	S288C	Giaever G, et al. (2002) PMID:12140549
TDA3	YHR009C	inviable	systematic mutation set comparison of deletion mutant phenotypes between S288C and Sigma1278b strains	large-scale survey	null	Sigma1278b	Dowell RD, et al. (2010) PMID:20413493
TEL2	YGR099W	inviable	systematic mutation set	large-scale survey	null	S288C	Giaever G, et al. (2002) PMID:12140549
TEM1	YML064C	inviable	systematic mutation set	large-scale survey	null	S288C	Giaever G, et al. (2002) PMID:12140549
TEN1	YLR010C	inviable	systematic mutation set	large-scale survey	null	S288C	Giaever G, et al. (2002) PMID:12140549
TFA1	YKL028W	inviable	systematic mutation set	large-scale survey	null	S288C	Giaever G, et al. (2002) PMID:12140549
TFA2	YKR062W	inviable	systematic mutation set	large-scale survey	null	S288C	Giaever G, et al. (2002) PMID:12140549
TFB1	YDR311W	inviable	systematic mutation set	large-scale survey	null	S288C	Giaever G, et al. (2002) PMID:12140549
TFB2	YPL122C	inviable	systematic mutation set	large-scale survey	null	S288C	Giaever G, et al. (2002) PMID:12140549
TFB3	YDR460W	inviable	systematic mutation set	large-scale survey	null	S288C	Giaever G, et al. (2002) PMID:12140549
TFB4	YPR056W	inviable	systematic mutation set	large-scale survey	null	S288C	Giaever G, et al. (2002) PMID:12140549
TFC1	YBR123C	inviable	systematic mutation set	large-scale survey	null	S288C	Giaever G, et al. (2002) PMID:12140549
TFC3	YAL001C	inviable	systematic mutation set	large-scale survey	null	S288C	Giaever G, et al. (2002) PMID:12140549
TFC4	YGR047C	inviable	systematic mutation set	large-scale survey	null	S288C	Giaever G, et al. (2002) PMID:12140549
TFC6	YDR362C	inviable	systematic mutation set	large-scale survey	null	S288C	Giaever G, et al. (2002) PMID:12140549
TFC8	YPL007C	inviable	systematic mutation set	large-scale survey	null	S288C	Giaever G, et al. (2002) PMID:12140549
TFG1	YGR186W	inviable	systematic mutation set	large-scale survey	null	S288C	Giaever G, et al. (2002) PMID:12140549
TFG2	YGR005C	inviable	systematic mutation set	large-scale survey	null	S288C	Giaever G, et al. (2002) PMID:12140549
THG1	YGR024C	inviable	systematic mutation set	large-scale survey	null	S288C	Giaever G, et al. (2002) PMID:12140549
THI80	YOR143C	inviable	systematic mutation set	large-scale survey	null	S288C	Giaever G, et al. (2002) PMID:12140549
THS1	YIL078W	inviable	systematic mutation set	large-scale survey	null	S288C	Giaever G, et al. (2002) PMID:12140549
TIF11	YMR260C	inviable	systematic mutation set	large-scale survey	null	S288C	Giaever G, et al. (2002) PMID:12140549
TIF34	YMR146C	inviable	systematic mutation set	large-scale survey	null	S288C	Giaever G, et al. (2002) PMID:12140549
TIF35	YDR429C	inviable	systematic mutation set	large-scale survey	null	S288C	Giaever G, et al. (2002) PMID:12140549
TIF5	YPR041W	inviable	systematic mutation set	large-scale survey	null	S288C	Giaever G, et al. (2002) PMID:12140549
TIF6	YPR016C	inviable	systematic mutation set	large-scale survey	null	S288C	Giaever G, et al. (2002) PMID:12140549
TIM10	YHR005C-A	inviable	systematic mutation set	large-scale survey	null	S288C	Giaever G, et al. (2002) PMID:12140549
TIM12	YBR091C	inviable	systematic mutation set	large-scale survey	null	S288C	Giaever G, et al. (2002) PMID:12140549
TIM17	YJL143W	inviable	systematic mutation set	large-scale survey	null	S288C	Giaever G, et al. (2002) PMID:12140549
TIM22	YDL217C	inviable	systematic mutation set	large-scale survey	null	S288C	Giaever G, et al. (2002) PMID:12140549
TIM23	YNR017W	inviable	systematic mutation set	large-scale survey	null	S288C	Giaever G, et al. (2002) PMID:12140549
TIM44	YIL022W	inviable	systematic mutation set	large-scale survey	null	S288C	Giaever G, et al. (2002) PMID:12140549
TIM50	YPL063W	inviable	systematic mutation set	large-scale survey	null	S288C	Giaever G, et al. (2002) PMID:12140549
TIM54	YJL054W	inviable	systematic mutation set	large-scale survey	null	S288C	Giaever G, et al. (2002) PMID:12140549
TIP20	YGL145W	inviable	systematic mutation set	large-scale survey	null	S288C	Giaever G, et al. (2002) PMID:12140549
TLG1	YDR468C	inviable	systematic mutation set	large-scale survey	null	S288C	Giaever G, et al. (2002) PMID:12140549
TMA108	YIL137C	inviable	systematic mutation set comparison of deletion mutant phenotypes between S288C and Sigma1278b strains	large-scale survey	null	Sigma1278b	Dowell RD, et al. (2010) PMID:20413493
TOA1	YOR194C	inviable	systematic mutation set	large-scale survey	null	S288C	Giaever G, et al. (2002) PMID:12140549
TOA2	YKL058W	inviable	systematic mutation set	large-scale survey	null	S288C	Giaever G, et al. (2002) PMID:12140549
TOM20	YGR082W	inviable	systematic mutation set	large-scale survey	null	S288C	Giaever G, et al. (2002) PMID:12140549
TOM22	YNL131W	inviable	systematic mutation set	large-scale survey	null	S288C	Giaever G, et al. (2002) PMID:12140549
TOM40	YMR203W	inviable	systematic mutation set	large-scale survey	null	S288C	Giaever G, et al. (2002) PMID:12140549
TOP2	YNL088W	inviable	systematic mutation set	large-scale survey	null	S288C	Giaever G, et al. (2002) PMID:12140549
TOR2	YKL203C	inviable	systematic mutation set	large-scale survey	null	S288C	Giaever G, et al. (2002) PMID:12140549
TPI1	YDR050C	inviable	systematic mutation set	large-scale survey	null	S288C	Giaever G, et al. (2002) PMID:12140549
TPT1	YOL102C	inviable	systematic mutation set	large-scale survey	null	S288C	Giaever G, et al. (2002) PMID:12140549
TRE2	YOR256C	inviable	systematic mutation set	large-scale survey	null	S288C	Giaever G, et al. (2002) PMID:12140549
TRL1	YJL087C	inviable	systematic mutation set	large-scale survey	null	S288C	Giaever G, et al. (2002) PMID:12140549
TRM112	YNR046W	inviable	systematic mutation set	large-scale survey	null	S288C	Giaever G, et al. (2002) PMID:12140549
TRM5	YHR070W	inviable	systematic mutation set	large-scale survey	null	S288C	Giaever G, et al. (2002) PMID:12140549
TRR1	YDR353W	inviable	systematic mutation set	large-scale survey	null	S288C	Giaever G, et al. (2002) PMID:12140549
TRR4	tR(CCG)L	inviable	systematic mutation set	large-scale survey	null	Other	Bloom-Ackermann Z, et al. (2014) PMID:24453985
TRS120	YDR407C	inviable	systematic mutation set	large-scale survey	null	S288C	Giaever G, et al. (2002) PMID:12140549
TRS130	YMR218C	inviable	systematic mutation set	large-scale survey	null	S288C	Giaever G, et al. (2002) PMID:12140549
TRS20	YBR254C	inviable	systematic mutation set	large-scale survey	null	S288C	Giaever G, et al. (2002) PMID:12140549
TRS23	YDR246W	inviable	systematic mutation set	large-scale survey	null	S288C	Giaever G, et al. (2002) PMID:12140549
TRS31	YDR472W	inviable	systematic mutation set	large-scale survey	null	S288C	Giaever G, et al. (2002) PMID:12140549
TRT2	tT(CGU)K	inviable	systematic mutation set	large-scale survey	null	Other	Bloom-Ackermann Z, et al. (2014) PMID:24453985
TRZ1	YKR079C	inviable	systematic mutation set	large-scale survey	null	S288C	Giaever G, et al. (2002) PMID:12140549
TSC10	YBR265W	inviable	systematic mutation set	large-scale survey	null	S288C	Giaever G, et al. (2002) PMID:12140549
TSC11	YER093C	inviable	systematic mutation set	large-scale survey	null	S288C	Giaever G, et al. (2002) PMID:12140549
TSC13	YDL015C	inviable	systematic mutation set	large-scale survey	null	S288C	Giaever G, et al. (2002) PMID:12140549
TSR1	YDL060W	inviable	systematic mutation set	large-scale survey	null	S288C	Giaever G, et al. (2002) PMID:12140549
TSR4	YOL022C	inviable	systematic mutation set	large-scale survey	null	S288C	Giaever G, et al. (2002) PMID:12140549
TTI1	YKL033W	inviable	systematic mutation set	large-scale survey	null	S288C	Giaever G, et al. (2002) PMID:12140549
TUB1	YML085C	inviable	systematic mutation set	large-scale survey	null	S288C	Giaever G, et al. (2002) PMID:12140549
TUB2	YFL037W	inviable	systematic mutation set	large-scale survey	null	S288C	Giaever G, et al. (2002) PMID:12140549
TUB4	YLR212C	inviable	systematic mutation set	large-scale survey	null	S288C	Giaever G, et al. (2002) PMID:12140549
TYS1	YGR185C	inviable	systematic mutation set	large-scale survey	null	S288C	Giaever G, et al. (2002) PMID:12140549
UAF30	YOR295W	inviable	systematic mutation set comparison of deletion mutant phenotypes between S288C and Sigma1278b strains	large-scale survey	null	Sigma1278b	Dowell RD, et al. (2010) PMID:20413493
UBA1	YKL210W	inviable	systematic mutation set	large-scale survey	null	S288C	Giaever G, et al. (2002) PMID:12140549
UBA2	YDR390C	inviable	systematic mutation set	large-scale survey	null	S288C	Giaever G, et al. (2002) PMID:12140549
UBC1	YDR177W	inviable	systematic mutation set	large-scale survey	null	S288C	Giaever G, et al. (2002) PMID:12140549
UBC1	YDR177W	inviable	systematic mutation set comparison of deletion mutant phenotypes between S288C and Sigma1278b strains	large-scale survey	null	S288C	Dowell RD, et al. (2010) PMID:20413493
UBC9	YDL064W	inviable	systematic mutation set	large-scale survey	null	S288C	Giaever G, et al. (2002) PMID:12140549
UFD1	YGR048W	inviable	systematic mutation set	large-scale survey	null	S288C	Giaever G, et al. (2002) PMID:12140549
UFE1	YOR075W	inviable	systematic mutation set	large-scale survey	null	S288C	Giaever G, et al. (2002) PMID:12140549
UGP1	YKL035W	inviable	systematic mutation set	large-scale survey	null	S288C	Giaever G, et al. (2002) PMID:12140549
ULP1	YPL020C	inviable	systematic mutation set	large-scale survey	null	S288C	Giaever G, et al. (2002) PMID:12140549
ULP2	YIL031W	inviable	systematic mutation set	large-scale survey	null	S288C	Giaever G, et al. (2002) PMID:12140549
URA6	YKL024C	inviable	systematic mutation set	large-scale survey	null	S288C	Giaever G, et al. (2002) PMID:12140549
URB1	YKL014C	inviable	systematic mutation set	large-scale survey	null	S288C	Giaever G, et al. (2002) PMID:12140549
URB2	YJR041C	inviable	systematic mutation set	large-scale survey	null	S288C	Giaever G, et al. (2002) PMID:12140549
USB1	YLR132C	inviable	systematic mutation set	large-scale survey	null	S288C	Giaever G, et al. (2002) PMID:12140549
USB1	YLR132C	inviable	homozygous diploid, systematic mutation set	large-scale survey	null	SK1	Rabitsch KP, et al. (2001) PMID:11470404
USE1	YGL098W	inviable	systematic mutation set	large-scale survey	null	S288C	Giaever G, et al. (2002) PMID:12140549
USO1	YDL058W	inviable	systematic mutation set	large-scale survey	null	S288C	Giaever G, et al. (2002) PMID:12140549
USO1	YDL058W	inviable	systematic mutation set comparison of deletion mutant phenotypes between S288C and Sigma1278b strains	large-scale survey	null	S288C	Dowell RD, et al. (2010) PMID:20413493
UTP10	YJL109C	inviable	systematic mutation set	large-scale survey	null	S288C	Giaever G, et al. (2002) PMID:12140549
UTP11	YKL099C	inviable	systematic mutation set	large-scale survey	null	S288C	Giaever G, et al. (2002) PMID:12140549
UTP13	YLR222C	inviable	systematic mutation set	large-scale survey	null	S288C	Giaever G, et al. (2002) PMID:12140549
UTP14	YML093W	inviable	systematic mutation set	large-scale survey	null	S288C	Giaever G, et al. (2002) PMID:12140549
UTP15	YMR093W	inviable	systematic mutation set	large-scale survey	null	S288C	Giaever G, et al. (2002) PMID:12140549
UTP18	YJL069C	inviable	systematic mutation set	large-scale survey	null	S288C	Giaever G, et al. (2002) PMID:12140549
UTP20	YBL004W	inviable	systematic mutation set	large-scale survey	null	S288C	Giaever G, et al. (2002) PMID:12140549
UTP21	YLR409C	inviable	systematic mutation set	large-scale survey	null	S288C	Giaever G, et al. (2002) PMID:12140549
UTP22	YGR090W	inviable	systematic mutation set	large-scale survey	null	S288C	Giaever G, et al. (2002) PMID:12140549
UTP23	YOR004W	inviable	systematic mutation set	large-scale survey	null	S288C	Giaever G, et al. (2002) PMID:12140549
UTP25	YIL091C	inviable	systematic mutation set	large-scale survey	null	S288C	Giaever G, et al. (2002) PMID:12140549
UTP4	YDR324C	inviable	systematic mutation set	large-scale survey	null	S288C	Giaever G, et al. (2002) PMID:12140549
UTP5	YDR398W	inviable	systematic mutation set	large-scale survey	null	S288C	Giaever G, et al. (2002) PMID:12140549
UTP6	YDR449C	inviable	systematic mutation set	large-scale survey	null	S288C	Giaever G, et al. (2002) PMID:12140549
UTP7	YER082C	inviable	systematic mutation set	large-scale survey	null	S288C	Giaever G, et al. (2002) PMID:12140549
UTP8	YGR128C	inviable	systematic mutation set	large-scale survey	null	S288C	Giaever G, et al. (2002) PMID:12140549
UTP9	YHR196W	inviable	systematic mutation set	large-scale survey	null	S288C	Giaever G, et al. (2002) PMID:12140549
UTR1	YJR049C	inviable	systematic mutation set comparison of deletion mutant phenotypes between S288C and Sigma1278b strains	large-scale survey	null	Sigma1278b	Dowell RD, et al. (2010) PMID:20413493
UTR5	YEL035C	inviable	systematic mutation set	large-scale survey	null	S288C	Giaever G, et al. (2002) PMID:12140549
VAS1	YGR094W	inviable	systematic mutation set	large-scale survey	null	S288C	Giaever G, et al. (2002) PMID:12140549
VHT1	YGR065C	inviable	systematic mutation set	large-scale survey	null	S288C	Giaever G, et al. (2002) PMID:12140549
VPS16	YPL045W	inviable	systematic mutation set comparison of deletion mutant phenotypes between S288C and Sigma1278b strains	large-scale survey	null	Sigma1278b	Dowell RD, et al. (2010) PMID:20413493
VPS34	YLR240W	inviable	systematic mutation set comparison of deletion mutant phenotypes between S288C and Sigma1278b strains	large-scale survey	null	Sigma1278b	Dowell RD, et al. (2010) PMID:20413493
VPS75	YNL246W	inviable	systematic mutation set comparison of deletion mutant phenotypes between S288C and Sigma1278b strains	large-scale survey	null	Sigma1278b	Dowell RD, et al. (2010) PMID:20413493
VRG4	YGL225W	inviable	systematic mutation set	large-scale survey	null	S288C	Giaever G, et al. (2002) PMID:12140549
VTI1	YMR197C	inviable	systematic mutation set	large-scale survey	null	S288C	Giaever G, et al. (2002) PMID:12140549
WBP1	YEL002C	inviable	systematic mutation set	large-scale survey	null	S288C	Giaever G, et al. (2002) PMID:12140549
WRS1	YOL097C	inviable	systematic mutation set	large-scale survey	null	S288C	Giaever G, et al. (2002) PMID:12140549
YAE1	YJR067C	inviable	systematic mutation set	large-scale survey	null	S288C	Giaever G, et al. (2002) PMID:12140549
YAH1	YPL252C	inviable	systematic mutation set	large-scale survey	null	S288C	Giaever G, et al. (2002) PMID:12140549
YAL034C-B	YAL034C-B	inviable	systematic mutation set	large-scale survey	null	S288C	Giaever G, et al. (2002) PMID:12140549
YBL073W	YBL073W	inviable	systematic mutation set	large-scale survey	null	S288C	Giaever G, et al. (2002) PMID:12140549
YBL077W	YBL077W	inviable	systematic mutation set	large-scale survey	null	S288C	Giaever G, et al. (2002) PMID:12140549
YBR089W	YBR089W	inviable	systematic mutation set	large-scale survey	null	S288C	Giaever G, et al. (2002) PMID:12140549
YBR124W	YBR124W	inviable	systematic mutation set	large-scale survey	null	S288C	Giaever G, et al. (2002) PMID:12140549
YBR190W	YBR190W	inviable	systematic mutation set	large-scale survey	null	S288C	Giaever G, et al. (2002) PMID:12140549
YCG1	YDR325W	inviable	systematic mutation set	large-scale survey	null	S288C	Giaever G, et al. (2002) PMID:12140549
YCL041C	YCL041C	inviable	systematic mutation set	large-scale survey	null	S288C	Giaever G, et al. (2002) PMID:12140549
YCR013C	YCR013C	inviable	systematic mutation set	large-scale survey	null	S288C	Giaever G, et al. (2002) PMID:12140549
YCS4	YLR272C	inviable	systematic mutation set	large-scale survey	null	S288C	Giaever G, et al. (2002) PMID:12140549
YDL016C	YDL016C	inviable	systematic mutation set	large-scale survey	null	S288C	Giaever G, et al. (2002) PMID:12140549
YDL152W	YDL152W	inviable	systematic mutation set	large-scale survey	null	S288C	Giaever G, et al. (2002) PMID:12140549
YDL163W	YDL163W	inviable	systematic mutation set	large-scale survey	null	S288C	Giaever G, et al. (2002) PMID:12140549
YDL196W	YDL196W	inviable	systematic mutation set	large-scale survey	null	S288C	Giaever G, et al. (2002) PMID:12140549
YDL221W	YDL221W	inviable	systematic mutation set	large-scale survey	null	S288C	Giaever G, et al. (2002) PMID:12140549
YDR053W	YDR053W	inviable	systematic mutation set	large-scale survey	null	S288C	Giaever G, et al. (2002) PMID:12140549
YDR187C	YDR187C	inviable	systematic mutation set	large-scale survey	null	S288C	Giaever G, et al. (2002) PMID:12140549
YDR327W	YDR327W	inviable	systematic mutation set	large-scale survey	null	S288C	Giaever G, et al. (2002) PMID:12140549
YDR341C	YDR341C	inviable	systematic mutation set	large-scale survey	null	S288C	Giaever G, et al. (2002) PMID:12140549
YDR355C	YDR355C	inviable	systematic mutation set	large-scale survey	null	S288C	Giaever G, et al. (2002) PMID:12140549
YDR396W	YDR396W	inviable	systematic mutation set	large-scale survey	null	S288C	Giaever G, et al. (2002) PMID:12140549
YDR413C	YDR413C	inviable	systematic mutation set	large-scale survey	null	S288C	Giaever G, et al. (2002) PMID:12140549
YDR526C	YDR526C	inviable	systematic mutation set	large-scale survey	null	S288C	Giaever G, et al. (2002) PMID:12140549
YEF3	YLR249W	inviable	systematic mutation set	large-scale survey	null	S288C	Giaever G, et al. (2002) PMID:12140549
YFH1	YDL120W	inviable	systematic mutation set	large-scale survey	null	S288C	Giaever G, et al. (2002) PMID:12140549
YGL069C	YGL069C	inviable	systematic mutation set	large-scale survey	null	S288C	Giaever G, et al. (2002) PMID:12140549
YGL074C	YGL074C	inviable	systematic mutation set	large-scale survey	null	S288C	Giaever G, et al. (2002) PMID:12140549
YGL102C	YGL102C	inviable	systematic mutation set	large-scale survey	null	S288C	Giaever G, et al. (2002) PMID:12140549
YGL239C	YGL239C	inviable	systematic mutation set	large-scale survey	null	S288C	Giaever G, et al. (2002) PMID:12140549
YGR073C	YGR073C	inviable	systematic mutation set	large-scale survey	null	S288C	Giaever G, et al. (2002) PMID:12140549
YGR114C	YGR114C	inviable	systematic mutation set	large-scale survey	null	S288C	Giaever G, et al. (2002) PMID:12140549
YGR115C	YGR115C	inviable	systematic mutation set	large-scale survey	null	S288C	Giaever G, et al. (2002) PMID:12140549
YGR190C	YGR190C	inviable	systematic mutation set	large-scale survey	null	S288C	Giaever G, et al. (2002) PMID:12140549
YGR265W	YGR265W	inviable	systematic mutation set	large-scale survey	null	S288C	Giaever G, et al. (2002) PMID:12140549
YHC1	YLR298C	inviable	systematic mutation set	large-scale survey	null	S288C	Giaever G, et al. (2002) PMID:12140549
YHR020W	YHR020W	inviable	systematic mutation set	large-scale survey	null	S288C	Giaever G, et al. (2002) PMID:12140549
YIF1	YNL263C	inviable	systematic mutation set	large-scale survey	null	S288C	Giaever G, et al. (2002) PMID:12140549
YIP1	YGR172C	inviable	systematic mutation set	large-scale survey	null	S288C	Giaever G, et al. (2002) PMID:12140549
YJL009W	YJL009W	inviable	systematic mutation set	large-scale survey	null	S288C	Giaever G, et al. (2002) PMID:12140549
YJL015C	YJL015C	inviable	systematic mutation set	large-scale survey	null	S288C	Giaever G, et al. (2002) PMID:12140549
YJL032W	YJL032W	inviable	systematic mutation set	large-scale survey	null	S288C	Giaever G, et al. (2002) PMID:12140549
YJL086C	YJL086C	inviable	systematic mutation set	large-scale survey	null	S288C	Giaever G, et al. (2002) PMID:12140549
YJL195C	YJL195C	inviable	systematic mutation set	large-scale survey	null	S288C	Giaever G, et al. (2002) PMID:12140549
YJL202C	YJL202C	inviable	systematic mutation set	large-scale survey	null	S288C	Giaever G, et al. (2002) PMID:12140549
YJR012C	YJR012C	inviable	systematic mutation set	large-scale survey	null	S288C	Giaever G, et al. (2002) PMID:12140549
YJR023C	YJR023C	inviable	systematic mutation set	large-scale survey	null	S288C	Giaever G, et al. (2002) PMID:12140549
YJU2	YKL095W	inviable	systematic mutation set	large-scale survey	null	S288C	Giaever G, et al. (2002) PMID:12140549
YKL036C	YKL036C	inviable	systematic mutation set	large-scale survey	null	S288C	Giaever G, et al. (2002) PMID:12140549
YKL083W	YKL083W	inviable	systematic mutation set	large-scale survey	null	S288C	Giaever G, et al. (2002) PMID:12140549
YKL111C	YKL111C	inviable	systematic mutation set	large-scale survey	null	S288C	Giaever G, et al. (2002) PMID:12140549
YKL153W	YKL153W	inviable	systematic mutation set	large-scale survey	null	S288C	Giaever G, et al. (2002) PMID:12140549
YKR075C	YKR075C	inviable	systematic mutation set comparison of deletion mutant phenotypes between S288C and Sigma1278b strains	large-scale survey	null	Sigma1278b	Dowell RD, et al. (2010) PMID:20413493
YKT6	YKL196C	inviable	systematic mutation set	large-scale survey	null	S288C	Giaever G, et al. (2002) PMID:12140549
YLL037W	YLL037W	inviable	systematic mutation set	large-scale survey	null	S288C	Giaever G, et al. (2002) PMID:12140549
YLR076C	YLR076C	inviable	systematic mutation set	large-scale survey	null	S288C	Giaever G, et al. (2002) PMID:12140549
YLR101C	YLR101C	inviable	systematic mutation set	large-scale survey	null	S288C	Giaever G, et al. (2002) PMID:12140549
YLR140W	YLR140W	inviable	systematic mutation set	large-scale survey	null	S288C	Giaever G, et al. (2002) PMID:12140549
YLR198C	YLR198C	inviable	systematic mutation set	large-scale survey	null	S288C	Giaever G, et al. (2002) PMID:12140549
YLR230W	YLR230W	inviable	systematic mutation set	large-scale survey	null	S288C	Giaever G, et al. (2002) PMID:12140549
YLR317W	YLR317W	inviable	systematic mutation set	large-scale survey	null	S288C	Giaever G, et al. (2002) PMID:12140549
YLR339C	YLR339C	inviable	systematic mutation set	large-scale survey	null	S288C	Giaever G, et al. (2002) PMID:12140549
YLR379W	YLR379W	inviable	systematic mutation set	large-scale survey	null	S288C	Giaever G, et al. (2002) PMID:12140549
YLR458W	YLR458W	inviable	systematic mutation set	large-scale survey	null	S288C	Giaever G, et al. (2002) PMID:12140549
YML6	YML025C	inviable	systematic mutation set	large-scale survey	null	S288C	Giaever G, et al. (2002) PMID:12140549
YML6	YML025C	inviable	systematic mutation set comparison of deletion mutant phenotypes between S288C and Sigma1278b strains	large-scale survey	null	S288C	Dowell RD, et al. (2010) PMID:20413493
YMR290W-A	YMR290W-A	inviable	systematic mutation set	large-scale survey	null	S288C	Giaever G, et al. (2002) PMID:12140549
YNL114C	YNL114C	inviable	systematic mutation set	large-scale survey	null	S288C	Giaever G, et al. (2002) PMID:12140549
YNL150W	YNL150W	inviable	systematic mutation set	large-scale survey	null	S288C	Giaever G, et al. (2002) PMID:12140549
YOL134C	YOL134C	inviable	systematic mutation set	large-scale survey	null	S288C	Giaever G, et al. (2002) PMID:12140549
YOL134C	YOL134C	inviable	homozygous diploid, systematic mutation set	large-scale survey	null	SK1	Rabitsch KP, et al. (2001) PMID:11470404
YOR102W	YOR102W	inviable	systematic mutation set	large-scale survey	null	S288C	Giaever G, et al. (2002) PMID:12140549
YOR146W	YOR146W	inviable	systematic mutation set	large-scale survey	null	S288C	Giaever G, et al. (2002) PMID:12140549
YOR169C	YOR169C	inviable	systematic mutation set	large-scale survey	null	S288C	Giaever G, et al. (2002) PMID:12140549
YOR203W	YOR203W	inviable	systematic mutation set	large-scale survey	null	S288C	Giaever G, et al. (2002) PMID:12140549
YOR218C	YOR218C	inviable	systematic mutation set	large-scale survey	null	S288C	Giaever G, et al. (2002) PMID:12140549
YOR282W	YOR282W	inviable	systematic mutation set	large-scale survey	null	S288C	Giaever G, et al. (2002) PMID:12140549
YOS1	YER074W-A	inviable	systematic mutation set	large-scale survey	null	S288C	Kastenmayer JP, et al. (2006) PMID:16510898
YPD1	YDL235C	inviable	systematic mutation set	large-scale survey	null	S288C	Giaever G, et al. (2002) PMID:12140549
YPI1	YFR003C	inviable	systematic mutation set	large-scale survey	null	S288C	Giaever G, et al. (2002) PMID:12140549
YPL044C	YPL044C	inviable	systematic mutation set	large-scale survey	null	S288C	Giaever G, et al. (2002) PMID:12140549
YPL142C	YPL142C	inviable	systematic mutation set	large-scale survey	null	S288C	Giaever G, et al. (2002) PMID:12140549
YPL238C	YPL238C	inviable	systematic mutation set	large-scale survey	null	S288C	Giaever G, et al. (2002) PMID:12140549
YPL251W	YPL251W	inviable	systematic mutation set	large-scale survey	null	S288C	Giaever G, et al. (2002) PMID:12140549
YPP1	YGR198W	inviable	systematic mutation set	large-scale survey	null	S288C	Giaever G, et al. (2002) PMID:12140549
YPR015C	YPR015C	inviable	systematic mutation set comparison of deletion mutant phenotypes between S288C and Sigma1278b strains	large-scale survey	null	Sigma1278b	Dowell RD, et al. (2010) PMID:20413493
YPR136C	YPR136C	inviable	systematic mutation set	large-scale survey	null	S288C	Giaever G, et al. (2002) PMID:12140549
YPR142C	YPR142C	inviable	systematic mutation set	large-scale survey	null	S288C	Giaever G, et al. (2002) PMID:12140549
YPR177C	YPR177C	inviable	systematic mutation set	large-scale survey	null	S288C	Giaever G, et al. (2002) PMID:12140549
YPT1	YFL038C	inviable	systematic mutation set	large-scale survey	null	S288C	Giaever G, et al. (2002) PMID:12140549
YRA1	YDR381W	inviable	systematic mutation set	large-scale survey	null	S288C	Giaever G, et al. (2002) PMID:12140549
YRB1	YDR002W	inviable	systematic mutation set	large-scale survey	null	S288C	Giaever G, et al. (2002) PMID:12140549
YRB2	YIL063C	inviable	systematic mutation set	large-scale survey	null	S288C	Giaever G, et al. (2002) PMID:12140549
YSF3	YNL138W-A	inviable	systematic mutation set	large-scale survey	null	S288C	Kastenmayer JP, et al. (2006) PMID:16510898
YSH1	YLR277C	inviable	systematic mutation set	large-scale survey	null	S288C	Giaever G, et al. (2002) PMID:12140549
YTH1	YPR107C	inviable	systematic mutation set	large-scale survey	null	S288C	Giaever G, et al. (2002) PMID:12140549
YTM1	YOR272W	inviable	systematic mutation set	large-scale survey	null	S288C	Giaever G, et al. (2002) PMID:12140549
ZIM17	YNL310C	inviable	systematic mutation set	large-scale survey	null	S288C	Giaever G, et al. (2002) PMID:12140549
ZPR1	YGR211W	inviable	systematic mutation set	large-scale survey	null	S288C	Giaever G, et al. (2002) PMID:12140549
ZWF1	YNL241C	inviable	systematic mutation set comparison of deletion mutant phenotypes between S288C and Sigma1278b strains	large-scale survey	null	Sigma1278b	Dowell RD, et al. (2010) PMID:20413493
