# Supplementary material for: Fur4‐mediated uracil‐scavenging to screen for surface protein regulators
Source: Traffic. 2021 Sep 23;22(11):397–408. doi: 10.1111/tra.12815 (PMC8650575; doi:10.1111/tra.12815)
Supplement: Supplementary file 5 — Table S5 Cluster analysis of essential genes regulated by screen TFs [file TRA-22-397-s010.xlsx]

## Sheet: Sheet1
	Table 7: Cluster analysis of essential genes regulated by screen TFs
Cluster 5 Systematic Names	Cluster 5 Gene Names	Cluster 8 Systematic Names	Cluster 8 Gene Names
YLR153C	ACS2	YNR016C	ACC1
YNL172W	APC1	YLR397C	AFG2
YDR376W	ARH1	YER036C	ARB1
YIL004C	BET1	YDL141W	BPL1
YHR036W	BRL1	YOR204W	DED1
YER172C	BRR2	YDR331W	GPI8
YKL088W	CAB3	YLR355C	ILV5
YFL029C	CAK1	YLR347C	KAP95
YLR215C	CDC123	YPL082C	MOT1
YLR229C	CDC42	YMR309C	NIP1
YGL155W	CDC43	YJL010C	NOP9
YMR094W	CTF13	YGL055W	OLE1
YCR054C	CTR86	YGL008C	PMA1
YNL245C	CWC25	YLR022C	SDO1
YBR112C	CYC8	YJL087C	TRL1
YGR113W	DAM1	YPL252C	YAH1
YOR236W	DFR1
YMR211W	DML1
YJL090C	DPB11
YPR183W	DPM1
YHR068W	DYS1
YFL024C	EPL1
YMR277W	FCP1
YFL022C	FRS2
YDR302W	GPI11
YMR281W	GPI12
YLL031C	GPI13
YNL038W	GPI15
YBR121C	GRS1
YJL091C	GWT1
YDL205C	HEM3
YGR191W	HIP1
YPL204W	HRR25
YPL117C	IDI1
YPR169W	JIP5
YNL188W	KAR1
YDR367W	KEI1
YDR062W	LCB2
YBL026W	LSM2
YKL165C	MCD4
YMR043W	MCM1
YIL150C	MCM10
YEL032W	MCM3
YBR202W	MCM7
YPL169C	MEX67
YJL019W	MPS3
YOR370C	MRS6
YLR116W	MSL5
YGL236C	MTO1
YGR158C	MTR3
YHR042W	NCP1
YPL233W	NSL1
YGL092W	NUP145
YJL061W	NUP82
YML065W	ORC1
YBR060C	ORC2
YLL004W	ORC3
YER165W	PAB1
YLR008C	PAM18
YDR228C	PCF11
YBL105C	PKC1
YER003C	PMI40
YBL035C	POL12
YNL282W	POP3
YAL033W	POP5
YDL043C	PRP11
YGR091W	PRP31
YDR235W	PRP42
YDL055C	PSA1
YER171W	RAD3
YNL216W	RAP1
YBR002C	RER2
YBR087W	RFC5
YBR192W	RIM2
YMR235C	RNA1
YDR404C	RPB7
YDR045C	RPC11
YJL011C	RPC17
YLR075W	RPL10
YOL120C	RPL18A
YIR015W	RPR2
YOR293W	RPS10A
YLR141W	RRN5
YDL111C	RRP42
YDR303C	RSC3
YOR077W	RTS2
YFR005C	SAD1
YER147C	SCC4
YMR079W	SEC14
YLR440C	SEC39
YIL068C	SEC6
YPL094C	SEC62
YOR254C	SEC63
YML105C	SEC65
YDR170C	SEC7
YMR059W	SEN15
YPL083C	SEN54
YDR023W	SES1
YLR321C	SFH1
YGL113W	SLD3
YDR489W	SLD5
YGR074W	SMD1
YOR159C	SME1
YDR478W	SNM1
YIL061C	SNP1
YKL173W	SNU114
YDR240C	SNU56
YMR117C	SPC24
YER018C	SPC25
YBR152W	SPP381
YPL175W	SPT14
YKL122C	SRP21
YPL210C	SRP72
YJL156C	SSY5
YGL169W	SUA5
YJR007W	SUI2
YDR172W	SUP35
YBR143C	SUP45
YDR416W	SYF1
YDR145W	TAF12
YGL112C	TAF6
YPL128C	TBF1
YDR212W	TCP1
YPL122C	TFB2
YDR362C	TFC6
YOR143C	THI80
YPL063W	TIM50
YKL058W	TOA2
YGR082W	TOM20
YOL102C	TPT1
YBR254C	TRS20
YER093C	TSC11
YOR295W	UAF30
YGL098W	USE1
YDL058W	USO1
YNL246W	VPS75
YDR396W	YDR396W
YLR249W	YEF3
YGR073C	YGR073C
YGR114C	YGR114C
YJL086C	YJL086C
YJR141W	YJR141W
YLR132C	YLR132C
YLR243W	YLR243W
YNL260C	YNL260C
YGR198W	YPP1
