# Supplementary material for: Fur4‐mediated uracil‐scavenging to screen for surface protein regulators
Source: Traffic. 2021 Sep 23;22(11):397–408. doi: 10.1111/tra.12815 (PMC8650575; doi:10.1111/tra.12815)
Supplement: Supplementary file 6 — Table S6 Mating factor induced growth arrest screen results and statistics [file TRA-22-397-s003.xlsx]

## Sheet: Sheet1
	Table S6: Mating factor induced growth arrest screen results and statistics
Systematic name	Mutant	Average size of halo	Significant	p value
YHR047C	aap1∆	0.944193	No	0.545809
YDR226W	adk1∆	0.849018	No	0.102544
YKL135C	apl2∆	0.0188519	Yes	<0.000001
YML022W	apt1∆	0.997958	No	0.98236
YNL059C	arp5∆	0.0146063	Yes	<0.000001
YLR085C	arp6∆	0.764471	Yes	0.010995
YGR097W	ask10∆	0.75784	Yes	0.008948
YLR114C	avl9∆	0.833351	No	0.071604
YBR200W	bem1∆	0.523277	Yes	<0.000001
YER155C	bem2∆	1.07256	No	0.432297
YPL161C	bem4∆	0.367632	Yes	<0.000001
YBL098W	bna4∆	1.09983	No	0.280043
YDL074C	bre1∆	0.616298	Yes	3.7e-05
YNR051C	bre5∆	0.972984	No	0.769945
YEL029C	bud16∆	0.00609385	Yes	<0.000001
YOR078W	bud21∆	0.906373	No	0.310999
YMR014W	bud22∆	0.755159	Yes	0.008222
YCR094W	cdc50∆	0.595788	Yes	1.4e-05
YGL190C	cdc55∆	0.583976	Yes	8e-06
YML036W	cgi121∆	0.4866	Yes	<0.000001
YHR142W	chs7∆	0.915023	No	0.357781
YPL241C	cin2∆	0.710059	Yes	0.001772
YGL215W	clg1∆	0.821207	No	0.053296
YAL040C	cln3∆	0.681949	Yes	0.000612
YGR092W	dbf2∆	0.338419	Yes	<0.000001
YOR311C	dgk1∆	1.01842	No	0.841924
YNL001W	dom34∆	0.963613	No	0.693669
YOL087C	duf1∆	0.851022	No	0.107175
YKL160W	elf1∆	0.704597	Yes	0.001451
YNL280C	erg24∆	0.749515	Yes	0.006864
YMR015C	erg5∆	0.876153	No	0.180341
YIL009C-A	est3∆	0.454915	Yes	<0.000001
YFR019W	fab1∆	0.783657	Yes	0.019455
YCL058C	fyv5∆	1.04778	No	0.605053
YMR307W	gas1∆	0.658168	Yes	0.000234
YJR040W	gef1∆	0.789208	Yes	0.022786
YGL020C	get1∆	0.533998	Yes	<0.000001
YER083C	get2∆	0.806071	Yes	0.036122
YDL100C	get3∆	0.756719	Yes	0.008637
YEL003W	gim4∆	0.649107	Yes	0.000159
YML094W	gim5∆	0.33743	Yes	<0.000001
YER122C	glo3∆	0.736975	Yes	0.004542
YHL031C	gos1∆	1.00694	No	0.94012
YML121W	gtr1∆	0.641827	Yes	0.000116
YDL234C	gyp7∆	0.894566	No	0.253968
YDR317W	him1∆	0.899141	No	0.275135
YOR038C	hir2∆	0.793078	Yes	0.025393
YJR140C	hir3∆	1.02416	No	0.793668
YMR032W	hof1∆	1.00505	No	0.956371
YLR113W	hog1∆	0.90243	No	0.29108
YDR158W	hom2∆	0.647839	Yes	0.000151
YOL068C	hst1∆	0.879673	No	0.193024
YNL215W	ies2∆	0.659755	Yes	0.00025
YOL108C	ino4∆	0.237015	Yes	<0.000001
YDR315C	ipk1∆	0.744649	Yes	0.005859
YOL081W	ira2∆	1.04302	No	0.641424
YPL017C	irc15∆	0.101842	Yes	<0.000001
YMR073C	irc21∆	0.858637	No	0.126305
YLR021W	irc25∆	0.656623	Yes	0.000219
YOR123C	leo1∆	0.654888	Yes	0.000204
YOR298C-A	mbf1∆	1.00846	No	0.926997
YGL197W	mds3∆	0.736738	Yes	0.004506
YFR030W	met10∆	1.02434	No	0.792196
YLR303W	met17∆	0.860798	No	0.132192
YIL128W	met18∆	0.636212	Yes	9.1e-05
YEL007W	mit1∆	1.16628	No	0.072231
YNL076W	mks1∆	0.904502	No	0.301435
YJL183W	mnn11∆	0.561573	Yes	3e-06
YJR074W	mog1∆	0.814659	Yes	0.045171
YER077C	mrx1∆	0.927629	No	0.43348
YEL033W	mtc7∆	0.846891	No	0.097805
YDR456W	nhx1∆	0.922169	No	0.399611
YLR328W	nma1∆	0.913721	No	0.350469
YOL041C	nop12∆	0.718664	Yes	0.002414
YDR043C	nrg1∆	1.04457	No	0.629471
YML060W	ogg1∆	0.797708	Yes	0.028848
YGR078C	pac10∆	0.692496	Yes	0.000921
YJL210W	pex2∆	0.867217	No	0.150944
YNL326C	pfa3∆	0.929198	No	0.443508
YJL179W	pfd1∆	1.02472	No	0.789015
YBR106W	pho88∆	0.897215	No	0.266081
YGL023C	pib2∆	0.851847	No	0.10913
YEL017C-A	pmp2∆	1.07109	No	0.441681
YAL023C	pmt2∆	0.651485	Yes	0.000176
YNR052C	pop2∆	1.13941	No	0.131615
YOR220W	rcn2∆	0.80209	Yes	0.032484
YJL204C	rcy1∆	0.97247	No	0.765688
YPL066W	rgl1∆	0.958654	No	0.654478
YDR137W	rgp1∆	0.993017	No	0.939743
YMR283C	rit1∆	0.84608	No	0.096043
YOR018W	rod1∆	0.889609	No	0.23235
YLR371W	rom2∆	0.948054	No	0.573932
YCR045C	rrt12∆	0.709691	Yes	0.001749
YGL252C	rtg2∆	0.972052	No	0.762242
YCR009C	rvs161∆	0.939237	No	0.51075
YKL212W	sac1∆	0.554737	Yes	2e-06
YDR129C	sac6∆	0.780955	Yes	0.017993
YCR008W	sat4∆	0.944318	No	0.546711
YJL080C	scp160∆	1.04706	No	0.610497
YDR469W	sdc1∆	1.02051	No	0.824258
YOR184W	ser1∆	0.239627	Yes	<0.000001
YOL110W	shr5∆	0.819325	No	0.050844
YMR175W	sip18∆	0.927835	No	0.434785
YBR266C	slm6∆	0.776902	Yes	0.015983
YHR030C	slt2∆	0.822078	No	0.054463
YBR289W	snf5∆	0.632918	Yes	7.9e-05
YGL127C	soh1∆	0.511464	Yes	<0.000001
YDR392W	spt3∆	0.554776	Yes	2e-06
YLR055C	spt8∆	0.615395	Yes	3.6e-05
YMR125W	sto1∆	0.133361	Yes	<0.000001
YAR003W	swd1∆	0.72596	Yes	0.003118
YBR175W	swd3∆	0.833343	No	0.071591
YDR126W	swf1∆	0.808058	Yes	0.038065
YJL176C	swi3∆	0.657833	Yes	0.00023
YLR182W	swi6∆	0.540331	Yes	<0.000001
YPL180W	tco89∆	0.968691	No	0.734669
YJL164C	tpk1∆	0.868	No	0.153363
YDR074W	tps2∆	0.836873	No	0.077792
YOL093W	trm10∆	0.813464	Yes	0.043807
YOL125W	trm13∆	0.00535475	Yes	<0.000001
YDR007W	trp1∆	0.812371	Yes	0.04259
YPR066W	uba3∆	1.02554	No	0.782224
YHR111W	uba4∆	0.635386	Yes	8.8e-05
YBL067C	ubp13∆	0.878617	No	0.189153
YER151C	ubp3∆	1.06139	No	0.50638
YLR024C	ubr2∆	0.791553	Yes	0.024336
YLR420W	ura4∆	0.926098	No	0.423815
YNL229C	ure2∆	0.720609	Yes	0.002586
YNL212W	vid27∆	0.747609	Yes	0.006453
YJR102C	vps25∆	0.542337	Yes	<0.000001
YDR495C	vps3∆	0.458433	Yes	<0.000001
YDR027C	vps54∆	0.685561	Yes	0.000705
YDR200C	vps64∆	0.644358	Yes	0.00013
YDR372C	vps74∆	0.885717	No	0.216314
YPL239W	yar1∆	0.821234	No	0.053332
ycr050c	ycr050c∆	0.764956	Yes	0.01116
ydl118w	ydl118w∆	0.831704	No	0.068853
ydr222w	ydr222w∆	0.911899	No	0.340396
ydr535w	ydr535w∆	0.99974	No	0.997751
ygl214w	ygl214w∆	0.654996	Yes	0.000204
yih1	yih1∆	0.578286	Yes	6e-06
yjl132w	yjl132w∆	0.980719	No	0.834664
yjr018w	yjr018w∆	0.419177	Yes	<0.000001
YLR200W	yke2∆	1.10707	No	0.246676
ymr001c-a	ymr001c-a∆	0.58394	Yes	8e-06
ynl089c	ynl089c∆	1.10034	No	0.277599
ynr068c	ynr068c∆	0.167408	Yes	<0.000001
yor139c	yor139c∆	0.728758	Yes	0.003435
YOL109W	zeo1∆	0.880301	No	0.195353
YNL241C	zwf1∆	0.85755	No	0.123421
