# Supplementary material for: Fur4‐mediated uracil‐scavenging to screen for surface protein regulators
Source: Traffic. 2021 Sep 23;22(11):397–408. doi: 10.1111/tra.12815 (PMC8650575; doi:10.1111/tra.12815)
Supplement: Supplementary file 8 — Table S8 Plasmids used in this study [file TRA-22-397-s006.xlsx]

## Sheet: Sheet1
Table S8: Plasmids used in this study
Plasmid	Genotype	Reference	Figure Used
pCM988	pRS315 expressing Fur4-mNeonGreen from FUR4 promoter	Laidlaw et al., 2021	Fig 1D, 2A, 5F, S7a
pCM1021	pRS315 expressing Fur4-GFP from a CUP1 promoter	This study	Fig 7B, 7D
pCM1022	pRS315 expressing Fur4-∆N60-GFP from CUP1 promoter	This study	Fig 7C, 7D, 7E, 7F, 7H, 7I
pCM264	pRS315 expressing Mup1-GFP from MUP1 promoter	Laidlaw et al., 2021	Fig 5F, 6D, S7c
pCM191	pRS316 expressing Ste3-mCherry from STE3 promoter	MacDonald et al., 2015	S7c
pCM420	pRS316 expressing Tna1-GFP from TNA1 promoter.	This study	7F, S6
pCM476	pRS315 expressing Sec63-RFP from SEC63 promoter.	This study	7F, 7H, 7I
pCM266	pRS315 expressing Fur4-Cherry from FUR4 promoter.	This study	7F
